# Supplementary material for: Development and application of a transcriptional sensor for detection of heterologous acrylic acid production in E. coli
Source: Microb Cell Fact. 2019 Aug 19;18:139. doi: 10.1186/s12934-019-1185-y (PMC6699081; doi:10.1186/s12934-019-1185-y)
Supplement: Supplementary file 1 — Additional file 1. RNAseq data. [file 12934_2019_1185_MOESM1_ESM.xlsx]

## Sheet: FPKM
gid	gname	pos	RBB009_0mM_0min_rep1	RBB015_0mM_30min_rep1	RBB021_0mM_60min_rep1	RBB027_0mM_90min_rep1	RBB010_0mM_0min_rep2	RBB016_0mM_30min_rep2	RBB022_0mM_60min_rep2	RBB028_0mM_90min_rep2	RBB011_0mM_0min_rep3	RBB017_0mM_30min_rep3	RBB023_0mM_60min_rep3	RBB029_0mM_90min_rep3	RBB012_5mM_0min_rep1	RBB018_5mM_30min_rep1	RBB024_5mM_60min_rep1	RBB030_5mM_90min_rep1	RBB013_5mM_0min_rep2	RBB019_5mM_30min_rep2	RBB025_5mM_60min_rep2	RBB031_5mM_90min_rep2	RBB014_5mM_0min_rep3	RBB020_5mM_30min_rep3	RBB026_5mM_60min_rep3	RBB032_5mM_90min_rep3	Row	Gene ID	Gene Name	Score(d)	Numerator(r)	Denominator(s+s0)	Fold Change	q-value(%)
gene1033	efeU	Chromosome:1080578-1081408	2.5134	3.0681	2.58297	2.32714	2.07267	1.93915	1.89353	1.42852	1.71782	3.18741	1.45622	2.47211	0.977222	1.71914	5.36484	10.7504	1.30489	2.39319	4.5499	8.01005	2.31263	2.65364	4.57971	8.32542	42	efeU	gene1033	5.78605	2.58974	0.447583	-30.1979	0
gene1067	waaM	Chromosome:1114884-1115805	10.4893	13.9293	8.53735	9.48171	9.5005	8.28699	7.34761	9.60358	10.955	12.0856	8.15194	9.44283	9.95397	13.8088	33.7738	35.4584	10.1016	18.3192	19.0898	39.5967	7.4996	11.163	19.75	30.0664	79	waaM	gene1067	5.55305	9.31789	1.67798	-14.9598	0
gene1181	ariR	Chromosome:1215591-1215858	1.31459	2.67453	4.82493	4.50806	0.752832	0.889685	2.75106	2.49055	1.30214	1.98467	0.746718	4.04062	3.54945	29.3729	39.3824	32.395	2.275	22.3175	33.0521	45.2391	3.83995	16.8236	39.9224	59.3792	205	ariR	gene1181	5.8031	13.3369	2.29823	16.5183	0
gene123	can	Chromosome:142007-142670	79.1143	70.9944	62.4024	69.4713	69.9623	66.1165	53.0836	64.487	97.0733	70.8572	55.1415	66.5876	76.9668	132.705	184.458	161.279	81.5072	111.048	168.576	211.716	73.4437	95.2482	148.388	213.669	259	can	gene123	6.61254	46.6937	7.06139	-7.04359	0
gene1231	ychA	Chromosome:1266542-1267352	37.0239	30.2145	27.2539	16.0263	37.2904	31.6286	24.3416	16.5274	40.3508	27.2345	25.3958	10.2148	50.9784	74.1608	94.2122	81.1641	48.0769	71.923	96.3512	102.323	52.6708	67.4091	112.107	131.348	261	ychA	gene1231	8.00939	26.876	3.35557	-2.53979	0
gene1232	kdsA	Chromosome:1267387-1268242	81.5938	52.5149	52.3367	25.1128	81.7993	64.7732	47.1389	21.5665	74.1895	49.7845	47.6925	28.5261	103.68	142.83	224.273	196.287	85.5757	130.478	207.335	229.989	98.9072	122.136	213.787	291.844	262	kdsA	gene1232	8.22768	68.2286	8.29257	-3.03691	0
gene153	erpA	Chromosome:176609-176954	210.147	164.162	146.449	105.474	190.801	161.125	122.005	114.652	190.7	161.644	129.189	97.4332	237.735	631.055	796.904	647.905	178.001	608.918	871.684	879.096	221.45	538.831	905.751	1148.14	581	erpA	gene153	5.7716	260.698	45.1692	-7.5798	0
gene163	glnD	Chromosome:185977-188650	7.0864	7.88281	7.3443	5.01536	6.37195	7.99606	7.33487	5.46919	6.64685	7.05409	6.34192	5.60201	7.24735	12.3966	22.9094	20.0898	6.50673	15.8329	23.2326	23.4844	6.42207	14.5575	31.2462	39.6272	690	glnD	gene163	7.04573	7.92149	1.1243	-16.0138	0
gene164	map	Chromosome:188711-189506	83.1684	90.5608	69.5708	32.0445	75.193	84.8621	66.2984	29.6571	85.4395	69.2597	67.8681	35.6772	79.961	107.8	199.786	173.337	77.9539	119.377	157.298	189.047	74.1875	121.503	196.095	264.954	701	map	gene164	7.81251	62.3472	7.98043	-2.89499	0
gene1726	ydiH	Chromosome:1762957-1763146	13.7178	22.3271	40.2787	21.1688	11.7838	19.4962	22.966	23.3901	14.2673	14.9113	35.0642	54.8133	24.4455	63.8037	115.582	105.035	9.49589	59.2336	103.47	184.724	27.0473	49.3749	90.8929	175.561	792	ydiH	gene1726	5.65	37.6714	6.66751	6.12806	0
gene2471	ligA	Chromosome:2526182-2528198	15.8383	16.8534	11.8557	9.06711	14.6495	18.2998	11.6298	8.43926	17.0042	14.2053	13.1988	6.8325	17.2462	22.0704	29.3624	27.97	18.0024	20.0354	24.0151	28.8424	20.1264	18.2522	26.8494	37.5221	1599	ligA	gene2471	5.79398	7.29603	1.25924	-1.66494	0
gene2526	ypfG	Chromosome:2579755-2580799	3.52141	3.88701	3.1624	3.75762	3.66853	2.50997	3.52785	3.83253	3.72924	2.74867	3.51106	3.10892	4.73373	8.55827	9.04834	9.49531	3.11186	7.46584	9.88977	13.4522	4.51385	8.26999	10.9629	16.6392	1660	ypfG	gene2526	8.11671	2.89645	0.35685	220.8	0
gene2585	sseB	Chromosome:2651876-2652955	12.4113	15.6421	16.9313	5.791	15.1902	17.3941	14.5956	7.33504	14.3609	16.7644	14.3182	9.28388	14.5907	23.9652	26.8374	31.8994	12.7352	21.2812	33.1383	34.0177	15.5202	17.6581	29.2618	37.2087	1724	sseB	gene2585	5.79461	8.99283	1.55193	-3.30877	0
gene2589	hscA	Chromosome:2655106-2656957	32.5381	30.8642	27.6295	12.1868	33.8098	33.0121	25.2699	13.0312	29.5803	27.0165	26.4701	11.2168	41.9718	63.6963	95.5167	72.9954	37.8924	59.3796	97.1811	87.6484	41.7738	64.0017	113.409	137.22	1728	hscA	gene2589	5.73594	27.9237	4.86819	-3.40892	0
gene2590	hscB	Chromosome:2656973-2657489	32.2739	26.88	23.3207	7.52245	35.0011	29.2822	17.9403	7.73857	25.3248	26.6768	24.233	14.8799	42.6445	71.8821	100.274	85.2121	38.3985	76.826	98.388	97.3321	45.0742	80.5889	136.715	154.89	1730	hscB	gene2590	6.78027	31.4918	4.64462	-3.61482	0
gene2734	nrdI	Chromosome:2798744-2801514	3.95167	4.32904	6.13621	2.34541	0.783352	4.32018	6.04324	3.45535	1.80657	4.54329	7.25191	2.80295	3.93957	53.0187	83.6653	63.8049	0.789076	49.1369	68.7842	80.8429	0.998907	46.6817	82.6621	161.331	1881	nrdI	gene2734	5.57933	32.4868	5.8227	79.4376	0
gene2735	nrdE	Chromosome:2798744-2801514	1.3132	2.045	2.67768	1.20922	1.25339	1.44832	2.68029	1.61253	1.68617	1.80634	3.20473	1.7441	1.33948	9.29268	10.928	12.7131	0.75753	9.89043	11.4541	14.7362	0.71035	8.40289	12.1744	20.8706	1882	nrdE	gene2735	6.28752	4.64353	0.738531	34.1498	0
gene2743	mprA	Chromosome:2808791-2809322	25.6933	27.2133	25.7829	27.2246	23.9721	32.8235	32.4223	24.612	27.1657	27.8067	31.8125	26.3243	32.2701	69.5064	124.863	136.691	28.144	68.8271	112.021	158.955	29.5144	71.5814	143.196	202.843	1891	mprA	gene2743	14.4725	46.3228	3.20074	226.466	0
gene2969	visC	Chromosome:3049136-3050339	13.4818	14.4192	9.13335	7.7774	14.1245	14.0699	10.8108	8.14591	14.1809	12.6688	11.3259	6.00277	13.8801	13.9183	18.2244	15.1365	12.8104	14.1595	13.3844	15.6236	11.8004	12.9249	17.1318	21.5793	2130	visC	gene2969	5.84359	3.95849	0.677407	-0.709408	0
gene3011	yqgE	Chromosome:3090958-3091938	57.7773	50.6825	33.6857	23.8299	54.5119	46.3194	40.7915	22.1076	57.2733	44.894	38.7272	23.6426	59.6155	58.5914	84.4494	94.8523	59.4482	46.2596	66.5898	92.7905	60.5117	48.4504	65.8798	93.4409	2177	yqgE	gene3011	5.60388	23.226	4.14464	-1.1202	0
gene3094	tolC	Chromosome:3176136-3177618	127.916	98.4871	71.3947	46.0398	119.42	91.5364	69.1513	44.7831	139.936	79.6485	65.9177	45.4852	136.782	148.512	187.409	137.629	132.65	164.035	175.633	176.285	139.281	133.411	191.972	206.313	2267	tolC	gene3094	5.84114	41.9899	7.18866	-0.543558	0
gene3212	yhbO	Chromosome:3296995-3297937	2.09781	2.84532	1.46658	9.50621	2.91758	1.82539	1.46337	9.36817	2.82005	3.2576	2.72366	8.59728	5.50232	35.5304	45.451	42.7278	2.24739	25.2173	49.2278	51.1172	1.53194	27.5659	58.7433	94.7565	2396	yhbO	gene3212	6.3878	18.2145	2.85145	10.6485	0
gene3399	bfd	Chromosome:3464818-3465013	17.1819	62.4222	49.549	12.6259	18.9764	14.9507	35.9567	20.9261	16.4113	36.6864	39.7359	26.4057	23.8586	36.9357	75.8311	145.816	6.37168	31.2528	74.0564	168.019	8.06604	55.9532	118.589	157.067	2596	bfd	gene3399	5.4808	46.9602	8.56812	43.2473	0
gene341	prpB	Chromosome:347905-348796	0.549656	1.11827	1.34493	4.24103	0.629547	1.11598	1.91712	5.85756	0.612505	0.829828	1.56108	4.92759	8.68193	49.94	147.941	117.914	0.871951	65.9281	156.048	171.368	0.903126	41.2164	116.34	148.621	2609	prpB	gene341	5.83967	50.1373	8.58564	37.2767	0
gene342	prpC	Chromosome:349235-350405	0.390906	0.463923	0.956492	2.3459	0.503689	0.595251	0.61354	2.22176	0.387203	0.560652	0.666131	1.40177	1.84706	15.6415	40.2556	41.9721	0.281872	18.2859	43.4905	46.498	0.356827	10.0053	28.9588	39.2377	2620	prpC	gene342	7.64114	14.3253	1.87476	30.2767	0
gene343	prpD	Chromosome:350438-351890	0.630369	0.666892	1.20309	2.20493	0.389876	1.17747	0.738741	2.29298	0.524494	0.799415	0.773419	2.17005	2.696	11.7623	33.9921	37.5478	0.479996	13.8749	34.4242	39.0472	0.331438	8.16804	20.2573	27.1446	2631	prpD	gene343	8.34881	11.3375	1.35797	23.0271	0
gene344	prpE	Chromosome:351929-353816	1.06577	1.29337	1.30389	2.78917	0.835197	0.94906	1.29125	2.81616	0.861204	0.846848	1.11517	1.72411	2.54441	10.2312	31.613	34.3594	1.16488	10.4543	30.6039	36.0887	0.491546	6.37095	21.6805	27.7297	2642	prpE	gene344	7.85765	10.815	1.37636	23.6526	0
gene3485	glpG	Chromosome:3558644-3559475	29.7111	25.833	28.3673	24.7833	24.3151	29.856	23.6314	22.6772	36.7623	31.7778	21.6374	22.2135	21.3833	26.8445	42.2864	43.0656	27.7932	23.2825	32.5556	42.5771	20.0109	24.0856	37.1335	45.3389	2692	glpG	gene3485	6.04132	10.0107	1.65703	-2.89145	0
gene377	hemB	Chromosome:387976-388951	144.524	140.415	104.71	63.5079	140.31	155.789	107.876	61.5889	141.234	119.564	99.3875	53.6925	170.788	403.843	668.975	540.638	130.528	351.93	528.377	648.716	150.217	343.559	627.175	843.427	3001	hemB	gene377	7.49096	210.486	28.0986	-6.46729	0
gene3989	sodA	Chromosome:4098832-4099453	458.277	866.653	698.505	349.347	407.861	927.389	680.946	316.524	376.61	768.179	621.611	369.022	583.495	2754.38	5443.39	4648.25	244.598	3107.7	5013.77	5770.6	303.525	3015.41	6414.57	8908.79	3228	sodA	gene3989	7.56997	2125.57	280.79	-52.8244	0
gene4377	fecA	Chromosome:4512375-4514700	139.567	149.324	92.2998	35.4492	108.865	141.849	75.6961	28.1224	150.824	132.593	96.1995	31.6025	71.914	70.5695	152.509	147.641	92.9458	74.9712	116.16	133.691	68.842	74.6193	153.438	166.868	3647	fecA	gene4377	5.8038	63.9086	11.0115	-0.788793	0
gene590	nfsB	Chromosome:603993-604647	275.305	119.647	99.0687	54.3145	269.348	112.161	96.1443	53.456	249.459	114.524	92.8269	52.2291	336.795	431.235	628.073	542.439	267.564	425.669	586.521	688.969	329.983	357.403	604.65	813.863	3932	nfsB	gene590	7.5961	196.612	25.8832	-2.0084	0
gene74	leuA	Chromosome:80866-83529	1.86324	0.88919	1.35084	1.47905	1.77838	1.261	1.44416	1.24203	2.83674	1.33356	1.48955	1.06055	1.22976	2.64329	3.74709	2.85451	1.47291	2.13935	3.9328	4.02684	1.25985	2.48385	6.35064	8.65858	4093	leuA	gene74	6.07386	1.62619	0.267736	-5.69269	0
gene902	trxB	Chromosome:930307-931273	50.8358	53.519	41.3785	32.0759	48.1028	62.3809	36.6426	33.0945	60.9283	50.463	36.0304	31.8598	42.616	51.465	75.1569	81.0122	47.5252	55.9643	63.5436	86.8435	45.8687	45.9789	75.817	95.7536	4270	trxB	gene902	6.95095	22.8243	3.28362	-1.84331	0
gene965	pqiB	Chromosome:1012481-1014682	10.139	10.0688	8.43923	7.65971	9.81935	10.0482	8.89046	7.09436	9.37052	8.60899	8.13499	6.12508	11.1749	15.5176	23.6171	23.4163	10.2701	14.6443	23.2896	27.0802	10.3625	10.8771	18.923	27.6959	4339	pqiB	gene965	8.03055	6.41853	0.799264	-5.73026	0
gene964	pqiA	Chromosome:1011223-1012477	9.1407	8.78009	7.47977	5.08725	11.07	8.21448	6.96164	3.74738	8.99474	8.30711	7.96694	6.35603	11.1182	12.9143	15.8241	17.329	10.8915	12.244	17.4814	18.6987	9.52016	9.85211	13.5693	19.6287	4338	pqiA	gene964	8.93853	4.30606	0.481741	-1.87469	0
gene2744	emrA	Chromosome:2809448-2810621	6.68978	7.20158	6.9131	6.09716	5.85818	7.58244	5.84457	5.99864	7.47884	5.648	5.47857	4.79118	8.25972	13.7717	28.0917	39.6986	7.36217	14.2023	23.1884	38.1182	8.9642	12.6238	27.345	45.9616	1892	emrA	gene2744	9.19949	11.574	1.25811	-28.8934	0
gene3827	viaA	Chromosome:3926174-3929116	9.90941	17.4418	22.7662	24.9027	9.57362	15.8702	22.7427	23.3597	9.62822	16.4223	23.8471	26.4281	8.70073	8.10596	10.3393	6.19139	8.42175	8.43102	8.11472	6.05515	7.01545	8.28905	7.37894	6.83361	3065	viaA	gene3827	-7.59308	-5.6842	0.748602	-0.0906016	0
gene2932	ygeV	Chromosome:3002029-3003808	9.21067	19.3894	18.6262	27.3377	12.5632	20.5261	24.2927	29.2978	6.4418	17.8812	19.7472	25.6084	12.3968	4.12713	1.34674	2.47935	7.1919	6.63635	2.56194	1.88333	10.1986	6.2325	2.15124	1.35371	2090	ygeV	gene2932	-7.71347	-8.33676	1.08081	-0.498034	0
gene2021	mtfA	Chromosome:2041674-2042472	18.1707	19.6158	38.4985	42.1014	18.9309	26.2443	40.3542	42.7555	13.6957	18.2352	36.832	46.7323	16.4779	12.9722	9.81984	6.57395	11.7349	16.6577	9.05724	9.03604	17.0605	16.0169	11.2617	7.17866	1110	mtfA	gene2021	-8.19527	-12.5642	1.53311	-0.282217	0
gene3966	yihX	Chromosome:4073575-4076461	42.1154	46.3985	62.9968	62.5383	46.8261	52.7569	56.207	71.3587	40.4964	43.6201	54.7058	74.4941	39.0057	36.4159	19.6395	17.8334	42.3551	36.7755	23.5752	16.764	40.91	35.0842	32.0296	22.7322	3203	yihX	gene3966	-8.8334	-16.5283	1.87111	-0.850225	0
gene3826	asnA	Chromosome:3925177-3926170	155.425	314.588	678.631	955.095	132.724	293.619	579.908	911.258	191.048	295.524	603.858	904.698	59.7658	22.2058	17.4742	12.7416	100.287	27.2454	18.2503	20.14	60.5508	28.0406	24.3341	23.4195	3064	asnA	gene3826	-12.5796	-278.152	22.1115	-0.0651424	0
gene1237	ldrC	Chromosome:1269460-1269568	614.805	450.294	135.391	189.748	612.624	474.337	463.179	314.488	730.777	311.87	356.208	377.941	657.358	925.148	1519.5	1753.12	766.055	816.839	1483.94	1848.96	888.95	472.081	1256.04	2036.49	265	ldrC	gene1237	5.13084	517.795	100.918	-3.42584	0.580805
gene1302	ribA	Chromosome:1336593-1337184	77.5706	75.2691	59.9853	53.5363	78.2286	81.5535	57.0037	42.979	73.2115	61.2067	57.9178	49.2348	79.2987	138.039	152.092	134.177	72.8901	139.09	163.14	161.32	88.7104	131.504	195.3	205.675	334	ribA	gene1302	5.22193	39.1874	7.50439	-3.01367	0.580805
gene2588	fdx	Chromosome:2654769-2655105	93.246	75.8834	60.6501	29.143	81.5188	70.4559	59.7761	36.2261	75.0593	68.6415	67.1795	30.4747	126.585	160.175	209.509	190.724	111.12	149.241	233.85	203.976	128.257	154.641	252.219	247.025	1727	fdx	gene2588	5.30409	51.6042	9.72914	-2.16386	0.580805
gene2733	nrdH	Chromosome:2798744-2801514	7.31707	8.01583	16.5266	11.5809	3.86796	5.71387	20.024	3.19903	5.85395	13.2561	26.8558	12.1101	13.6775	133.975	256.089	178.33	2.92217	151.432	202.366	248.855	2.46615	141.812	267.273	347.456	1880	nrdH	gene2733	5.06984	83.3087	16.4322	38.8827	0.580805
gene2745	emrB	Chromosome:2810637-2812176	8.06148	4.89154	3.63361	4.42559	6.64142	4.78581	4.09427	3.95217	7.63489	4.86825	5.26196	3.1154	8.55378	10.2218	20.9198	28.006	8.5256	8.84721	13.1568	26.7686	9.29518	10.4638	14.5771	30.6992	1893	emrB	gene2745	5.26504	7.68361	1.45936	-5.76183	0.580805
gene2746	luxS	Chromosome:2812239-2812755	193.038	89.6685	95.504	87.6755	181.417	109.143	88.013	88.5636	181.769	98.6675	86.6202	96.4093	189.368	314.294	514.965	383.721	172.793	257.278	500.054	550.945	197.531	218.05	442.723	592.228	1894	luxS	gene2746	5.36138	148.26	27.6533	-4.06543	0.580805
gene3087	mdaB	Chromosome:3170551-3171133	51.946	37.091	36.0537	20.34	53.7754	42.0856	29.0933	18.4526	46.3828	30.9926	32.06	23.7962	54.8887	108.984	146.828	106.82	51.287	100.557	126.419	124.431	56.9008	87.6922	146.63	175.476	2259	mdaB	gene3087	5.08495	37.8368	7.44094	-3.03222	0.580805
gene3405	tusB	Chromosome:3472699-3472987	47.928	45.8867	29.7494	20.8467	52.6743	45.0773	33.1873	22.0327	72.2582	50.1186	31.8283	24.9135	46.815	48.6915	49.4883	45.5928	66.4763	51.8943	53.1631	52.9921	52.4996	42.2814	52.5385	61.0198	2604	tusB	gene3405	5.4011	11.8428	2.19267	0.0172491	0.580805
gene435	cyoC	Chromosome:446940-449865	126.023	111.373	95.8237	54.7424	88.2612	108.192	77.228	58.3107	133.095	111.59	93.285	64.0095	45.8925	71.1164	90.7431	148.983	86.7861	78.2417	52.5521	100.522	44.4489	58.6055	48.1933	80.6936	3617	cyoC	gene435	5.06054	33.9502	6.70881	-0.768952	0.580805
gene436	cyoB	Chromosome:446940-449865	113.095	71.0756	52.4517	44.5861	77.9801	60.2102	39.9247	49.1646	120.392	74.7696	47.1458	51.3366	42.4541	58.1677	84.6232	136.244	78.0625	70.8119	52.7901	94.9564	39.7905	55.7451	46.9368	74.8591	3628	cyoB	gene436	5.09112	33.4185	6.56408	-0.772324	0.580805
gene1022	ymdF	Chromosome:1067303-1067477	22.2329	30.1552	27.2004	90.5376	25.4644	26.3318	38.7726	94.7727	16.5167	28.5308	34.7292	62.6419	81.0402	253.453	541.167	704.414	22.4442	198.978	913.02	856.582	40.5893	182.276	322.247	474.228	30	ymdF	gene1022	5.00183	208.276	41.64	12.0219	0.580805
gene3976	fdhD	Chromosome:4084038-4084872	13.3363	14.2269	9.34964	7.45097	13.9017	14.2992	9.72113	8.09086	13.7295	12.8044	12.3418	8.13687	13.2706	17.9022	19.9203	16.7486	15.2999	15.2081	16.7026	16.0305	13.35	15.8208	21.65	22.5615	3214	fdhD	gene3976	4.92271	3.71288	0.754234	-0.802827	0.580805
gene966	ymbA	Chromosome:1012481-1014682	20.7159	15.4715	19.8906	14.6127	18.6211	19.1667	17.1946	14.904	18.0521	19.0819	17.2783	9.13465	24.6392	27.9804	50.5715	40.1564	16.6394	32.7108	40.6571	51.5939	22.9791	22.0229	34.9911	48.0365	4340	ymbA	gene966	4.86616	10.8554	2.2308	-4.86042	0.580805
gene4376	fecB	Chromosome:4509480-4512331	92.6927	91.1316	56.3434	34.6194	82.215	99.811	59.164	27.6336	80.8673	84.5759	73.7991	33.4859	52.9477	41.5694	76.3674	92.9492	57.5736	40.8715	61.3475	72.5437	48.4247	43.6415	68.7302	85.4047	3646	fecB	gene4376	4.83156	30.7513	6.36467	-0.629004	0.580805
gene2640	rpoE	Chromosome:2707458-2708034	89.3265	52.1453	61.783	89.6341	90.2478	55.817	49.743	82.9336	68.1198	60.0732	55.3522	69.68	91.6776	132.728	208.59	174.652	91.0535	144.136	195.877	213.387	72.4585	102.503	191.264	277.012	1783	rpoE	gene2640	4.80803	48.7815	10.1458	-82.6421	0.580805
gene2587	iscX	Chromosome:2654557-2654758	264.75	181.789	186.244	110.65	236.899	228.45	140.82	100.316	211.433	183.862	176.701	128.844	314.528	369.72	693.993	492.223	274.902	388.392	479.822	589.234	290.003	373.227	572.554	1062.99	1726	iscX	gene2587	4.73403	187.341	39.5732	-3.64423	0.580805
gene3484	glpR	Chromosome:3556289-3558628	22.3959	21.1095	14.567	18.8114	20.2611	18.5338	14.3571	15.1459	28.2211	21.0574	15.5555	12.8961	17.7276	21.8727	30.2557	34.4309	25.1189	17.2632	24.0916	29.6492	20.7436	16.5982	25.8279	31.1592	2691	glpR	gene3484	4.71923	6.9228	1.46693	-1.35215	0.580805
gene72	leuC	Chromosome:79463-80864	2.97067	2.29986	1.92977	2.90739	2.66475	1.54789	2.1456	3.36189	3.24199	1.71458	1.97113	2.0201	2.6831	3.91997	8.12176	5.55284	3.36664	4.07494	7.469	8.08318	2.41892	4.35265	9.58037	15.8328	4071	leuC	gene72	4.70165	2.57013	0.546645	-59.2412	0.580805
gene1295	sohB	Chromosome:1327355-1328405	23.136	19.9783	18.1572	13.7759	23.5805	24.1665	19.071	14.5872	26.4722	20.6878	19.9028	15.0914	20.1263	19.5393	27.5793	20.2309	20.3411	19.9324	24.0347	24.6266	20.209	19.8143	23.2081	25.4819	325	sohB	gene1295	4.67947	4.71431	1.00745	-0.459475	0.580805
gene2639	rseA	Chromosome:2705343-2707426	106.933	67.1713	60.4603	81.4754	98.569	62.3171	67.1782	85.0233	72.6937	72.6318	57.7014	75.5156	115.527	134.341	258.609	200.923	115.492	145.284	231.156	265.904	84.6687	112.839	200.182	337.057	1781	rseA	gene2639	4.64085	62.9132	13.5564	-14.0601	0.580805
gene2099	cpsG	Chromosome:2119632-2121003	0.458403	0.38402	0.494844	0.970927	0.324284	0.547476	0.451438	0.383145	0.48077	0.51294	0.6433	0.414406	0.655256	2.21325	5.75565	3.84452	0.326653	1.61217	4.67796	4.11522	0.295369	2.26462	5.13666	9.74389	1192	cpsG	gene2099	4.63164	1.9033	0.410935	35.3927	0.580805
gene3135	patA	Chromosome:3217515-3218895	1.76606	3.15753	3.04456	15.2783	1.70095	2.39046	2.4639	15.5127	1.74933	3.46615	3.37428	13.7352	4.50834	24.0863	53.5087	40.0585	1.71338	21.4792	43.0577	58.2532	1.64141	20.354	38.5626	73.3257	2311	patA	gene3135	4.61764	14.7578	3.19596	4.75841	0.580805
gene1746	aroH	Chromosome:1786458-1787505	4.62873	8.3539	6.02827	5.95239	3.33482	10.3831	7.81176	5.51618	5.10253	8.35191	6.74269	5.50729	3.99121	9.60018	20.1291	19.1202	4.45738	7.10864	15.7673	23.0387	4.0889	4.92642	11.027	20.2332	813	aroH	gene1746	4.59423	5.65429	1.23074	33.4763	0.580805
gene3129	rpoD	Chromosome:3211068-3212910	72.9838	63.0055	50.4154	40.2693	72.645	63.7347	46.9981	42.9662	61.4552	59.3069	51.6269	44.1097	83.3156	80.1038	117.084	108.598	74.1066	79.1257	93.078	120.467	89.3518	66.3817	93.4006	130.454	2304	rpoD	gene3129	4.58673	23.0803	5.03197	-1.5067	0.580805
gene124	yadG	Chromosome:142778-144472	91.5744	38.1647	36.7414	25.6344	79.4859	37.7331	35.7045	25.6032	93.4445	43.1709	35.378	22.341	85.6694	124.558	155.977	108.71	81.9497	121.918	146.965	143.69	82.7646	112.375	142.03	152.689	267	yadG	gene124	4.54114	37.8087	8.32581	-0.942149	0.580805
gene125	yadH	Chromosome:142778-144472	81.1943	32.2927	30.3506	23.4091	71.7968	31.6632	31.1261	25.0769	85.5102	34.4366	26.5751	26.0994	74.1748	96.7235	137.478	101.986	68.2875	92.7846	103.676	121.941	68.452	76.0408	107.867	116.568	278	yadH	gene125	4.51362	32.4768	7.19527	-0.9405	0.580805
gene1068	yceA	Chromosome:1116029-1117082	6.04154	8.14405	6.25774	6.00566	5.09423	7.75111	4.26611	6.00385	6.93886	8.09144	4.9897	4.55698	4.32328	5.98306	20.8196	34.1535	5.13145	5.08861	10.9032	32.2759	3.3292	5.51418	7.36759	22.3225	80	yceA	gene1068	4.51114	8.7802	1.94634	-19.2659	0.580805
gene73	leuB	Chromosome:80866-83529	3.04757	1.36983	2.08101	3.00766	2.06996	1.65481	2.44725	2.81973	3.21176	2.02229	2.41547	3.04979	3.32969	3.73273	4.77725	3.92965	2.33039	3.2565	7.21687	8.35084	2.25138	4.59175	9.09853	18.4076	4082	leuB	gene73	4.49085	2.4767	0.551499	21.9862	0.580805
gene3407	tusD	Chromosome:3472994-3474462	74.3884	56.6225	44.1383	37.1156	62.2771	62.4363	39.5475	39.5455	77.3424	64.1156	53.2814	45.4122	72.9189	61.5744	82.9904	74.843	78.1922	72.2801	66.0872	68.6315	64.7355	58.9498	67.8245	75.0132	2606	tusD	gene3407	4.4787	11.8011	2.63493	-0.099441	0.580805
gene1840	yoaG	Chromosome:1877426-1877609	4.62268	12.5397	16.9665	0	10.5891	6.25704	3.22464	8.75784	4.57889	8.37476	18.3805	4.73619	9.98512	42.1583	103.864	48.8206	2.66663	42.6511	77.4838	93.3731	3.37574	48.0667	102.098	162.402	918	yoaG	gene1840	4.46261	34.1255	7.64698	-135.688	0.580805
gene3220	mtr	Chromosome:3302594-3303839	14.9027	7.011	8.43202	7.61911	14.2297	6.1374	7.27487	6.27099	15.5849	7.33841	8.24186	6.68971	11.753	17.2025	19.0173	18.2769	16.0077	18.1064	20.1406	19.6066	11.3905	13.6366	19.0277	23.2119	2405	mtr	gene3220	4.44211	4.80077	1.08074	-1.08879	0.580805
gene3614	yhjX	Chromosome:3708821-3710030	146.475	2.03849	5.74609	4.4292	140.294	2.03432	4.91443	4.09313	151.43	3.0632	4.05512	6.64062	178.4	205.986	941.482	577.291	169.604	218.959	816.061	925.917	97.7494	190.763	759.758	1109.53	2832	yhjX	gene3614	4.44067	322.136	72.5422	-6.66061	0.580805
gene1791	xthA	Chromosome:1830451-1831258	22.544	23.1452	13.4074	19.7299	22.0552	23.4157	14.6339	18.241	28.9986	21.5557	16.3626	17.9648	19.6136	32.9815	35.1756	32.2414	19.4167	36.6893	36.6067	36.893	22.1792	35.9384	45.671	53.8221	863	xthA	gene1791	4.41727	9.12614	2.06601	-2.56959	0.580805
gene2813	iap	Chromosome:2874602-2875640	3.16943	3.76144	3.04666	2.71719	2.59293	4.3666	3.86907	2.46618	4.03638	4.23811	3.7935	2.78336	3.30078	5.00673	5.93433	5.87764	3.52602	5.55611	7.30467	5.92769	3.88504	6.33765	8.02094	10.7939	1965	iap	gene2813	4.37829	1.57249	0.359156	-5.59512	0.580805
gene3051	gss	Chromosome:3134684-3136544	16.8362	13.5698	14.0187	10.41	17.2375	16.7057	13.2025	11.2323	16.7708	14.0975	14.5393	12.3824	20.5025	42.9959	67.032	43.4488	17.1332	44.7713	56.568	59.0245	17.4846	44.503	62.2198	79.3955	2220	gss	gene3051	4.31732	16.2289	3.75903	-8.17372	0.580805
gene2161	rcnB	Chromosome:2184981-2185320	37.2042	32.9094	39.8624	36.254	27.3932	34.7187	33.8511	32.8345	40.1707	33.7008	30.321	34.8032	23.5845	42.3596	33.7482	43.3185	31.1925	44.7736	49.9658	65.3465	32.3998	45.4683	53.5893	60.8872	1259	rcnB	gene2161	4.29975	8.39172	1.95168	3296.18	0.580805
gene2207	folE	Chromosome:2241005-2241674	24.0912	26.2966	14.1574	15.6643	18.8344	15.1136	14.445	16.7311	24.9355	23.4165	15.4526	11.0241	21.049	31.753	48.6554	31.8038	22.0169	37.9121	35.9005	47.8416	17.6422	26.7931	41.4759	48.3978	1310	folE	gene2207	4.25462	10.8558	2.55154	-2.46108	0.580805
gene1897	eda	Chromosome:1930138-1930780	72.4182	68.99	68.2947	40.2813	65.7875	76.4338	59.0866	42.2623	61.5915	69.3084	64.3962	40.8523	76.9325	91.4011	106.134	89.5322	67.0141	101.02	98.0835	101.259	71.9283	82.9204	104.528	133.591	978	eda	gene1897	4.252	20.3695	4.79057	-1.42341	0.580805
gene1112	tmk	Chromosome:1153334-1155989	18.6075	21.6325	16.8759	14.5974	20.9829	21.4423	14.4334	16.3332	17.2926	19.8489	16.4051	12.3661	16.7599	18.4768	20.1776	26.5562	17.4063	16.7837	21.134	24.3473	18.5723	20.3422	19.0411	21.0933	129	tmk	gene1112	4.20137	3.94977	0.940115	-1.11715	0.580805
gene840	moeA	Chromosome:863602-865587	19.2101	18.9831	18.2422	9.95985	18.6495	18.3871	17.8672	9.01192	19.9342	16.4068	19.5373	10.5907	19.9074	21.0233	23.2938	20.6906	17.2555	22.2481	20.1629	24.7733	18.838	23.9989	28.5379	30.5304	4203	moeA	gene840	4.17655	4.91763	1.17744	-0.781226	0.580805
gene2080	gnd	Chromosome:2097885-2099292	146.354	165.243	112.52	95.8691	131.809	179.297	111.562	95.2244	128.527	175.46	104.974	91.255	139.249	188.759	243.172	199.389	120.142	174.204	232.686	230.073	142.463	146.499	222.716	273.329	1172	gnd	gene2080	4.17473	55.1964	13.2216	-1.93614	0.580805
gene3999	tpiA	Chromosome:4108762-4109530	262.119	196.489	194.13	103.175	260.15	248.989	206.432	110.513	230.207	194.983	199.375	100.494	320.784	365.367	470.412	303.313	253.554	316.899	376.65	360.005	311.2	332.021	463.028	534.275	3239	tpiA	gene3999	4.15493	86.2458	20.7575	-0.908929	0.580805
gene3261	lptA	Chromosome:3340294-3341959	75.0235	74.5091	56.4418	55.7834	70.8601	78.5075	61.3872	48.7537	82.2812	62.0004	64.5285	44.808	85.8267	92.0518	112.843	93.6436	81.0692	92.3158	99.9013	103.939	92.1113	91.0777	120.25	111.085	2449	lptA	gene3261	4.12959	15.855	3.83935	-0.767432	0.580805
gene3990	kdgT	Chromosome:4099712-4100696	2.82404	3.28314	5.03444	4.56547	4.08934	4.25934	5.82547	3.5541	4.19593	3.98334	4.53736	4.96009	3.66	4.80146	9.29113	11.1844	3.56068	4.64541	6.79604	7.96785	4.77268	4.9371	6.90553	12.1486	3230	kdgT	gene3990	4.11835	1.89162	0.459315	6.80104	0.580805
gene709	kdpB	Chromosome:724210-726259	0.784572	1.041	1.4398	1.316	0.410234	1.28128	1.64188	0.872454	0.734904	0.849741	1.59854	0.943636	1.5197	1.42327	11.784	14.7256	0.560814	1.34076	5.31747	16.2686	0.560483	1.06409	3.48449	15.0229	4059	kdpB	gene709	4.10856	4.72569	1.15021	28.7148	0.580805
gene2228	yeiR	Chromosome:2265850-2266837	35.2054	30.498	23.8957	19.4322	32.4513	29.7828	24.39	22.385	34.3942	26.3932	22.8738	18.5291	36.2645	66.0282	100.908	65.1514	36.1659	62.7842	89.8288	92.1812	32.5764	44.3601	71.6755	82.2937	1333	yeiR	gene2228	4.09015	21.1242	5.16466	-3.50639	0.580805
gene2291	yfaE	Chromosome:2345405-2346790	166.63	98.3226	77.6024	71.2112	133.191	137.983	103.243	72.961	160.065	117.651	107.232	72.7244	181.866	164.591	302.567	265.831	150.717	134.326	215.171	314.092	197.413	118.381	251.558	371.402	1402	yfaE	gene2291	4.08633	80.3611	19.6658	-2.03308	0.580805
gene3010	gshB	Chromosome:3089899-3090850	123.554	89.9896	84.8826	51.7886	114.783	106.569	92.6527	50.878	118.921	93.7562	87.2905	54.2522	130.21	335.736	394.452	285.065	106.363	298.92	377.902	338.372	119.697	319.016	464.618	526.12	2176	gshB	gene3010	4.0646	109.656	26.9782	-4.25081	0.580805
gene2439	alaC	Chromosome:2495078-2496317	17.239	12.3094	15.3995	28.3854	11.5438	14.3831	16.7974	22.8965	32.6154	13.3022	16.0612	23.0825	13.8899	24.0818	95.296	55.1487	20.5729	30.7339	84.0872	105.971	9.32509	27.1394	75.9644	155.185	1565	alaC	gene2439	4.03303	31.4594	7.80043	21.0115	0.580805
gene396	aroM	Chromosome:406651-407329	7.10343	6.21296	4.62954	6.82974	6.273	4.71757	5.69609	5.84845	6.11552	5.29195	3.39385	6.52967	7.42086	15.5296	34.3071	25.2404	6.54861	14.186	34.2174	29.7989	6.54475	11.9474	21.9937	34.4846	3196	aroM	gene396	4.02835	8.64132	2.14512	-76.2634	0.580805
gene3788	mnmE	Chromosome:3884850-3886215	22.8489	25.9174	23.2784	13.245	21.5133	29.5514	25.1843	12.0929	20.4175	22.9315	21.431	12.663	24.2819	23.0626	34.7124	39.5742	23.8751	20.9164	31.2113	40.4525	24.7611	22.308	33.0745	47.3388	3021	mnmE	gene3788	3.99477	9.49655	2.37725	-2.20674	0.580805
gene1401	insH1	Chromosome:1425412-1427008	3.03744	3.79019	3.86473	3.7498	2.08735	2.71348	3.39012	5.064	1.98572	2.86147	3.24363	4.85476	2.49316	2.4377	2.72985	1.92472	2.80347	2.51103	2.13833	1.90876	2.66173	2.72103	3.13067	3.04887	442	insH1	gene1401	-5.74213	-0.790214	0.137617	-0.139322	0.99426
gene1767	yniA	Chromosome:1805819-1806680	28.2108	28.941	65.0432	60.361	37.1112	40.2594	66.2538	63.9725	20.8509	29.112	55.0923	66.1003	39.9603	26.2085	19.3707	12.393	27.6845	33.2495	21.5557	16.9841	38.4041	34.2488	20.0991	22.7161	836	yniA	gene1767	-6.23287	-19.8469	3.18424	-0.485328	0.99426
gene1843	dmlR	Chromosome:1878909-1879833	5.7691	5.69076	11.5496	12.0276	5.33115	7.80878	11.9816	14.4074	3.76634	6.61149	11.1715	17.0606	5.38107	6.21797	5.15544	4.0388	4.38684	6.87132	6.59316	4.31591	4.30867	6.29237	3.74049	4.2773	921	dmlR	gene1843	-6.30156	-3.6235	0.575016	-0.0818709	0.99426
gene2583	sseA	Chromosome:2650515-2651361	18.4787	29.0188	26.4453	29.8771	22.3996	24.7797	29.1312	36.0766	17.624	28.0606	28.4821	45.7995	21.4395	12.4717	12.9402	9.31779	18.4917	19.1568	13.0631	13.7508	22.1205	14.8194	12.4495	9.96292	1723	sseA	gene2583	-6.13046	-8.56693	1.39744	-0.586937	0.99426
gene265	mmuM	Chromosome:274548-276871	24.3023	26.2583	39.4492	36.5254	27.5132	31.5506	38.482	36.5553	18.984	24.5163	36.0431	35.5575	27.2725	15.4711	16.2452	11.8528	20.3188	15.8192	12.4809	9.88155	25.722	15.6403	13.228	12.6735	1793	mmuM	gene265	-5.83019	-8.89527	1.52573	-0.838306	0.99426
gene2867	fucR	Chromosome:2937389-2938121	14.6014	11.2764	19.6867	25.2914	15.6657	17.7874	20.3295	25.9129	11.5115	14.3602	15.4369	29.4926	13.1308	6.44077	3.68243	5.03535	12.0672	8.24817	5.69406	4.0127	14.101	7.29338	4.11342	3.58932	2022	fucR	gene2867	-5.50612	-7.24204	1.31527	-0.687021	0.99426
gene2893	rppH	Chromosome:2966468-2966999	75.5403	81.2483	84.4126	90.0888	82.6624	79.9097	67.4626	77.3911	74.9201	72.1753	78.2195	81.339	83.2476	56.079	52.4316	39.3814	75.4393	67.7617	55.1636	45.1379	76.7374	57.7269	60.8384	43.4663	2048	rppH	gene2893	-5.57352	-12.6433	2.26846	-7.65	0.99426
gene2938	yqeB	Chromosome:3010635-3012261	7.08143	12.6513	19.4931	19.7497	9.27661	19.0054	24.452	19.7467	5.09636	13.7914	17.0827	21.4259	9.46446	4.329	2.48607	2.57083	6.58702	5.09626	3.33834	2.58262	8.19321	5.57557	2.68817	1.99915	2096	yqeB	gene2938	-5.55256	-6.3916	1.15111	-0.431132	0.99426
gene3967	yihY	Chromosome:4073575-4076461	13.4996	12.2492	15.1923	13.6703	13.1721	14.6116	16.7339	17.5108	12.5098	14.0179	16.3515	16.6263	12.1922	14.0274	10.8327	7.94821	13.9196	13.4883	10.6437	8.55088	12.5718	12.5283	11.4276	8.14442	3204	yihY	gene3967	-5.34118	-2.75123	0.515099	-1.48032	0.99426
gene4441	hsdR	Chromosome:4581271-4584784	7.28458	7.1974	8.06283	7.94912	8.08741	6.83511	9.35368	8.54	5.56711	7.20163	9.36679	9.32445	7.81097	4.05893	2.35039	2.13425	7.85026	4.42225	2.41494	1.81418	7.20856	4.33569	2.70425	2.29096	3717	hsdR	gene4441	-5.97369	-2.5137	0.420796	-2.7383	0.99426
gene960	zapC	Chromosome:1005174-1006823	14.202	19.4514	19.76	34.8555	14.9904	20.7309	22.9218	35.6112	14.895	14.6304	20.4049	33.0958	13.8346	13.46	8.34238	8.82288	16.5457	15.8269	9.56865	6.66644	17.2852	18.9324	12.0445	10.4819	4334	zapC	gene960	-6.0925	-9.00153	1.47748	-0.446422	0.99426
gene1694	ydhO	Chromosome:1732458-1733274	3.70208	6.38117	6.79385	8.19908	4.59352	6.99447	7.74739	8.1827	2.82666	5.96173	7.1848	8.06011	3.16532	4.22033	2.59937	2.71515	3.47031	3.7573	3.10266	2.88496	3.60462	4.31828	4.25861	1.54834	760	ydhO	gene1694	-4.93535	-1.79861	0.364434	-0.274176	0.99426
gene2962	yqfA	Chromosome:3040510-3041170	27.8101	19.7958	52.1752	56.9721	29.7577	23.1179	44.4792	59.2242	20.5062	27.1916	50.8005	69.5709	30.8551	19.3523	19.3811	13.8472	23.7651	20.0178	23.2493	21.0631	28.7241	20.036	21.1472	26.4947	2123	yqfA	gene2962	-4.9091	-15.3959	3.13618	-0.153451	0.99426
gene3272	arcB	Chromosome:3348598-3351047	26.3046	25.0325	25.3953	21.9695	24.5603	26.6287	26.8602	22.0946	23.3666	24.6295	25.9195	22.7636	26.1229	20.0204	16.1595	13.6332	24.5865	21.6592	17.3223	13.6084	24.7575	19.9305	14.6221	12.7724	2460	arcB	gene3272	-4.90088	-3.31793	0.677007	5.8968	0.99426
gene1935	cheW	Chromosome:1970859-1971363	1.57335	1.49379	2.30986	5.39541	1.08122	1.70369	4.39009	5.96155	1.24676	2.47034	3.39606	4.51356	2.03909	2.29581	1.76753	0.553878	1.45216	2.43877	2.37348	0.706223	1.37874	2.76857	1.15832	0.789636	1021	cheW	gene1935	-4.825	-1.70001	0.352334	-0.264395	0.99426
gene2939	yqeC	Chromosome:3012308-3013079	9.76774	14.2268	25.2582	25.9784	13.444	22.9868	29.0356	24.446	6.43182	14.9309	25.2511	23.7112	17.2625	2.58132	2.18218	3.51676	8.54794	3.87115	3.20935	1.61924	10.9426	4.92734	2.29829	1.25342	2097	yqeC	gene2939	-4.82325	-8.52191	1.76684	-0.589153	0.99426
gene3723	dinD	Chromosome:3815782-3816607	4.66188	3.91754	6.50941	5.73438	5.31046	5.34987	5.19612	6.62409	4.29147	4.72781	4.49018	6.69729	4.67918	2.98073	1.99243	1.87306	4.64772	3.31012	2.93029	1.93334	4.32947	2.91819	2.23834	1.90737	2952	dinD	gene3723	-4.74763	-1.41507	0.298058	-1.56101	0.99426
gene1019	agp	Chromosome:1064807-1066049	35.1059	72.718	65.8708	128.184	40.1043	89.4958	70.6116	127.936	23.7828	73.8158	58.1697	129.708	46.8043	32.0577	17.3694	23.0523	28.8027	40.5468	17.0737	17.2139	48.8816	40.737	15.2327	17.1169	26	agp	gene1019	-4.66462	-36.137	7.74703	-0.323493	1.35372
gene450	ybaE	Chromosome:464835-466536	4.72967	3.67793	6.7894	6.59581	5.30878	5.07881	6.77452	6.21265	3.52927	3.56073	6.12536	6.91336	3.7119	2.78934	1.18076	2.16453	4.2926	4.21255	2.00836	2.17016	4.88147	2.97598	3.01776	1.10774	3779	ybaE	gene450	-4.65541	-1.73119	0.371866	-1.01035	1.35372
gene849	bssR	Chromosome:877470-877854	24.6232	23.8044	62.1724	57.4904	34.8026	34.7471	54.8184	79.4037	21.2764	17.8753	47.0186	67.6321	23.7643	7.16685	6.86651	7.83835	21.4572	8.12069	10.5377	9.79832	17.9813	13.8283	15.428	18.4054	4212	bssR	gene849	-4.63226	-17.894	3.86291	-0.169404	1.35372
gene4489	rob	Chromosome:4631819-4633333	59.5808	56.6192	61.9099	99.0397	55.1987	60.9161	53.9875	89.1569	58.5484	59.6627	61.5137	92.6551	57.102	21.4591	18.5781	11.2275	56.1744	24.6917	15.3246	13.0432	54.654	25.6229	17.3491	13.5166	3769	rob	gene4489	-4.55452	-24.4579	5.37002	-1.27314	1.35372
gene3830	rbsD	Chromosome:3931373-3931793	1583.57	2127.29	2243.91	2299.61	1811.15	2166.41	2140.91	2431.21	1204.02	2042.48	1941.16	2421.81	1916.69	1053.95	349.387	978.439	1375.16	1420.41	380.898	559.702	1884.44	1612.08	369.586	314.732	3069	rbsD	gene3830	-4.53098	-686.943	151.61	-1.69338	1.35372
gene3465	pck	Chromosome:3530839-3532462	176.39	169.281	190.541	162.096	172.056	197.255	206.053	172.425	151.863	187.28	197.339	201.556	146.973	81.4845	28.152	47.1339	138.505	123.576	32.7849	30.3601	138.996	117.973	37.8976	26.5447	2670	pck	gene3465	-4.52869	-44.4309	9.81097	-8.04163	1.35372
gene338	yahN	Chromosome:344889-345561	6.11868	5.47184	12.0924	16.9474	7.50859	4.09548	10.694	16.8149	4.19588	4.01984	8.36424	18.1868	7.73385	4.13914	2.64379	2.48539	5.46895	9.08226	2.1977	2.11266	7.07056	10.0032	2.04194	2.02474	2575	yahN	gene338	-4.43169	-5.90781	1.33308	-0.477674	1.35372
gene1452	ydcA	Chromosome:1489700-1489874	66.6988	101.774	68.001	133.424	35.0136	101.565	81.4224	179.015	71.5726	62.0964	75.7729	142.368	90.0446	65.8977	20.8141	34.2423	96.1893	73.8475	41.9244	33.2653	85.2376	40.0117	46.0353	27.8957	496	ydcA	gene1452	-4.42586	-46.7838	10.5706	-0.744955	1.35372
gene1358	mppA	Chromosome:1391250-1392864	12.922	11.5784	11.222	13.6038	13.5349	14.0016	10.8822	14.5238	10.81	11.8871	10.7628	13.7195	12.8351	7.29676	5.39053	5.12649	13.5179	8.74727	6.78961	3.9069	14.8146	8.19354	7.02408	5.20841	395	mppA	gene1358	-4.40599	-3.16504	0.718349	-9.38797	1.35372
rna68	sibB	Chromosome:2151667-2151803	2166.68	5249.37	4191.52	6333.84	3765	4320.2	4240.66	6454.66	2975.62	4220.96	4413.53	6031.95	2532.6	3197.33	1040.94	1784.35	2691.78	2624.1	2700.02	1300.46	3560.13	3319.11	2816.71	745.024	4476	sibB	rna68	-4.35678	-1541.38	353.789	-0.605908	1.35372
gene2940	mocA	Chromosome:3013181-3013760	2.68521	3.07296	4.92774	10.7909	4.32492	1.87408	7.19981	9.77703	2.74289	3.26848	4.1468	11.3485	5.43762	2.29583	2.82808	2.43708	3.63043	2.8801	2.32076	2.0716	4.59584	3.62435	1.62166	1.26343	2099	mocA	gene2940	-4.2952	-3.34181	0.778033	-0.344808	1.35372
gene3036	yghJ	Chromosome:3112571-3117134	3.00317	2.74653	3.47102	3.11929	2.95183	2.85817	3.1877	2.95423	2.62791	3.21082	2.91556	3.01774	2.85363	2.86395	2.02753	1.77263	3.29822	2.82948	2.57741	1.45819	2.89423	2.70234	2.31194	2.28259	2203	yghJ	gene3036	-4.28443	-0.47869	0.111728	-5.28805	1.35372
gene274	yagE	Chromosome:281501-282410	7.40944	4.5405	6.22531	9.52829	7.285	6.88743	6.53859	7.61068	4.6423	6.63086	6.16097	9.19198	10.7742	5.19012	4.01152	4.36042	7.6472	6.22681	4.04006	4.50791	9.58296	7.06887	3.57362	1.68012	1887	yagE	gene274	-4.2765	-2.70257	0.631958	-2.71084	1.35372
gene386	yaiZ	Chromosome:398816-399029	193.225	139.611	275.06	404.072	217.173	133.826	205.961	428.51	123.423	133.317	213.871	419.067	219.413	95.109	25.359	107.278	162.507	126.961	70.3752	52.6877	203.743	129.996	52.3482	13.5948	3095	yaiZ	gene386	-4.27014	-129.397	30.3027	-0.589891	1.35372
gene827	ompX	Chromosome:849672-850188	1791.81	663.177	835.475	337.213	1560.84	679.225	744.839	327.313	1675.93	554.822	724.929	328.598	1560.85	1825.06	4370.12	2725.46	1743.29	1671.19	4398.04	3737.55	1569.86	1632.83	5396.76	6105.26	4188	ompX	gene827	3.9642	1460.57	368.439	-2.74557	1.35372
gene197	metN	Chromosome:220967-222645	5.89073	4.32994	4.60311	3.03011	4.63579	4.01243	4.93103	4.64409	5.36437	4.06226	5.24577	4.43892	5.04861	4.83505	7.47166	8.12778	4.40658	4.46027	6.40207	10.3207	6.1612	4.74209	7.13476	10.2999	1057	metN	gene197	3.94605	1.84417	0.467346	-5.17603	1.35372
gene156	mtn	Chromosome:177661-179153	80.9892	88.0768	82.5964	46.9245	75.359	97.7058	73.0364	51.487	88.5968	78.5454	73.5554	52.7568	70.8545	71.0495	98.5551	96.8464	74.8095	74.5369	82.4738	118.704	79.3833	67.7282	90.0344	128.258	614	mtn	gene156	3.94588	24.3501	6.17102	-1.30828	1.35372
gene3093	nudF	Chromosome:3175302-3175932	19.8703	20.739	14.0979	14.2486	23.2237	17.547	17.0041	16.3735	20.6332	18.0661	16.6155	16.3471	23.2153	25.1612	29.0444	22.0384	21.0924	27.6431	30.4582	29.8408	21.1992	22.6877	26.919	30.5849	2266	nudF	gene3093	3.93978	4.02366	1.02129	-1.0491	1.35372
gene2736	nrdF	Chromosome:2801523-2802483	1.16548	1.52431	2.7499	2.03404	0.786622	1.18315	2.09057	2.36576	1.42243	2.4885	2.69535	3.07053	0.876616	4.84	9.35227	7.80285	1.2966	5.57633	8.89555	8.50105	1.27664	4.69431	5.9756	11.2808	1883	nrdF	gene2736	3.90887	2.22967	0.570413	5.57297	1.35372
gene3571	yhiD	Chromosome:3653277-3653925	3.04752	3.74894	4.42209	6.19751	3.16578	4.31685	4.59779	7.04923	3.68557	5.13591	5.55551	3.26758	5.16669	9.0166	25.8764	23.7647	3.43421	6.2775	13.008	14.7927	3.26058	6.12224	8.2179	16.5399	2787	yhiD	gene3571	3.88902	4.47245	1.15002	7.32296	1.35372
gene3582	gadA	Chromosome:3664202-3665603	1.4459	1.71152	2.60519	6.62615	1.67111	1.86814	1.98056	6.79848	1.5624	1.42881	1.83673	4.76743	13.9266	65.4528	240.404	192.892	1.45585	39.6142	92.0736	105.199	1.7278	46.1759	93.9167	114.986	2797	gadA	gene3582	3.88223	47.37	12.2018	34.8745	1.35372
gene4372	yjhV	Chromosome:4507826-4508156	5.91947	8.02876	5.43154	7.61225	8.05108	8.51309	8.77465	4.2055	7.32925	10.5007	8.40599	6.06483	5.59398	7.76034	9.698	13.6754	5.54888	6.28084	7.44152	13.8388	4.86307	4.73468	7.49027	12.9976	3642	yjhV	gene4372	3.8778	3.13512	0.808479	-5.40603	1.35372
gene4143	yjcB	Chromosome:4272782-4273064	38.5131	36.5148	41.1711	18.2719	34.0468	40.9951	46.9496	25.5022	62.778	40.3058	43.3279	18.3886	32.1047	77.2377	226.834	95.7619	44.0018	39.743	191.783	194.691	32.7663	37.6834	292.14	506.683	3390	yjcB	gene4143	3.86901	94.2258	24.354	-12.7294	1.35372
gene1527	gadB	Chromosome:1568668-1570069	1.78766	2.03243	1.6403	6.49092	1.40012	1.49451	1.65046	6.57435	1.1718	1.11924	1.88153	6.86833	11.6694	63.331	218.845	172.763	1.54684	38.2171	87.9756	100.125	1.7278	39.8677	93.4087	107.465	578	gadB	gene1527	3.86005	43.5931	11.2934	28.6792	1.35372
gene1126	bhsA	Chromosome:1168295-1168553	20.887	4.94122	10.6969	4.99721	15.8559	7.88977	6.09913	6.90196	18.7646	3.08003	4.96645	7.46508	164.465	589.403	2968.58	1249.15	22.6966	508.764	2424.25	2147.63	17.0264	534.994	4972.56	6446.92	144	bhsA	gene1126	3.85914	1258.44	326.094	-367.044	1.35372
gene4018	metJ	Chromosome:4126100-4126418	67.1024	79.8198	74.4813	45.9293	73.9115	83.5019	66.2493	52.2866	77.1871	76.9599	64.0897	46.5727	67.0654	73.2879	86.631	81.4406	76.7927	64.4084	61.9065	77.7288	54.5344	64.2762	78.4348	105.921	3262	metJ	gene4018	3.84734	16.0264	4.16558	-0.880308	1.35372
gene1599	hokD	Chromosome:1629025-1650732	111.571	136.194	184.274	129.129	124.593	198.21	128.417	118.899	91.1741	138.964	80.8029	197.186	176.229	442.619	611.037	567.063	115.849	407.646	778.435	563.403	128.324	435.044	977.975	1028.91	656	hokD	gene1599	3.82707	200.844	52.4797	23.01	1.35372
gene2555	yfgO	Chromosome:2612841-2613903	17.9712	17.0126	14.1342	9.14981	16.5086	13.9993	13.9689	8.65075	16.2388	13.7208	14.2496	9.80746	17.4682	23.5809	27.3996	21.2068	17.5813	25.7447	29.2313	25.023	17.2749	22.7934	32.3001	30.3714	1692	yfgO	gene2555	3.81981	5.37847	1.40805	-1.25004	1.35372
gene1233	ldrA	Chromosome:1268390-1268498	786.95	425.278	451.302	252.998	718.248	574.198	514.643	174.716	602.891	267.317	586.695	453.529	597.598	857.864	690.684	1493.4	766.055	626.243	1174.79	1683.38	862.013	442.576	1493.66	1758.79	263	ldrA	gene1233	3.76913	431.895	114.588	-2.8168	1.35372
gene624	ybdR	Chromosome:641310-642549	1.39858	1.91755	2.23182	2.73688	1.82821	0.987677	2.1633	2.41925	1.80695	1.70753	1.29526	3.2708	2.85678	3.70169	4.78188	3.93346	1.84156	3.73654	5.19812	7.02832	1.59859	3.13708	7.55447	8.23993	3969	ybdR	gene624	3.74464	1.14721	0.30636	4.05727	1.35372
gene1677	pdxH	Chromosome:1715374-1716031	14.7265	16.1111	15.8072	12.3274	14.4403	17.0654	12.9379	10.0677	14.1398	17.5556	14.7966	7.6864	14.2918	13.6838	23.8016	25.8602	11.6607	14.5359	17.4651	24.7883	12.7832	12.6679	12.082	28.762	741	pdxH	gene1677	3.74016	6.04504	1.61625	-2.86959	1.35372
gene49	apaG	Chromosome:51228-51606	74.0389	50.7005	41.7558	42.2647	69.1846	49.1301	48.75	33.87	76.7361	53.3264	46.4665	39.9637	79.8656	76.8277	83.1768	91.0666	84.0656	81.3745	79.4553	71.7357	88.2221	78.8636	89.7391	76.1301	3820	apaG	gene49	3.73535	10.1137	2.70756	0.0743126	1.35372
gene2730	alaE	Chromosome:2797185-2797635	7.93064	16.6553	18.3097	18.0942	14.2843	20.7765	19.5411	17.8118	8.36232	17.0327	22.6692	19.6582	12.0189	28.1724	37.3621	41.2027	9.74	30.449	37.628	35.5979	7.84641	29.1588	41.3176	51.0369	1877	alaE	gene2730	3.72849	8.07359	2.16538	3.98962	1.35372
gene4012	hslV	Chromosome:4119779-4120310	63.8003	56.9717	30.0212	35.887	53.5652	56.2689	40.8803	45.3955	90.0757	71.5651	40.1756	39.6343	57.9927	46.4692	97.8363	91.2123	65.1143	52.3129	62.422	105.178	54.3908	45.027	57.119	118.808	3256	hslV	gene4012	3.71552	27.3324	7.35627	-1.46015	1.35372
gene3742	nepI	Chromosome:3838571-3839762	11.8921	5.96755	5.9679	2.78798	7.44936	6.02006	4.93733	2.71811	18.4745	7.59549	4.7267	2.05792	7.64424	10.9473	28.6539	13.4686	11.7523	7.58941	17.3147	24.4001	7.19424	6.65579	17.164	27.8421	2972	nepI	gene3742	3.68481	8.33357	2.2616	-1.6398	1.35372
gene1738	ydiP	Chromosome:1776413-1777325	0.755583	0.723402	1.14191	1.829	0.763592	1.26336	1.58122	2.02092	0.5283	1.08704	1.59052	2.1858	1.22406	1.45924	1.24829	0.82145	0.769171	1.18103	1.34098	0.897763	0.97371	1.38645	1.22706	1.673	804	ydiP	gene1738	-4.26823	-0.404639	0.0948024	0.0806861	1.67604
gene3746	uhpT	Chromosome:3843798-3845190	0.953577	1.23947	2.72214	6.94885	0.591596	1.0756	2.71618	6.24779	0.78712	1.00775	2.25689	6.02479	0.986965	1.05083	0.743935	1.32879	0.916797	1.14376	0.532785	0.951172	0.522266	1.39831	0.731284	1.39587	2976	uhpT	gene3746	-4.21326	-1.76251	0.418325	0.0393264	1.67604
gene4490	creA	Chromosome:4633543-4634017	15.85	15.8862	17.5377	13.7882	13.4151	13.9607	15.3652	15.235	14.5454	13.724	13.9019	16.478	11.8946	8.60924	7.85567	6.46188	14.5215	12.2583	8.20458	8.10844	13.0214	12.0251	10.6179	4.38684	3771	creA	gene4490	-4.213	-2.53205	0.601008	-8.14538	1.67604
gene2275	atoS	Chromosome:2318064-2321273	2.094	1.73565	3.34465	3.64028	2.43166	1.81083	4.30098	4.95895	1.64204	2.17782	3.27095	5.12516	2.70129	2.36061	1.30691	1.2798	1.34215	2.81217	2.58367	1.61005	2.54859	2.97757	2.14114	1.75156	1384	atoS	gene2275	-4.20853	-1.19443	0.283811	-0.286067	1.67604
gene4398	yjhX	Chromosome:4531818-4532076	22.83	23.7179	23.1767	18.7395	27.5391	16.7658	19.3139	27.6078	28.1468	20.6802	28.1432	34.3394	33.0505	17.2768	8.18542	3.8475	33.6246	22.05	9.77026	6.54101	31.9246	18.649	14.7514	14.6272	3669	yjhX	gene4398	-4.18352	-8.73343	2.08758	-15.3933	1.67604
gene1947	araG	Chromosome:1981578-1983093	1.29617	3.22306	2.46675	5.43263	2.06189	2.77785	2.96366	5.66162	1.46221	3.06574	3.23133	4.72176	1.39988	1.70747	1.34828	1.07737	1.32925	2.04633	1.81049	1.2929	1.57756	1.55511	1.72295	0.903503	1034	araG	gene1947	-4.1741	-1.20361	0.288352	-0.108216	1.67604
gene2821	ygcB	Chromosome:2882574-2885241	1.58427	2.26143	2.62601	3.48316	1.97551	1.97146	2.88762	3.48557	1.93627	2.49983	3.3964	3.45579	2.56655	2.48186	2.08122	2.05772	1.59195	1.81065	2.24861	1.57709	2.35117	3.31101	2.04583	2.3084	1974	ygcB	gene2821	-4.15373	-0.662999	0.159615	-0.172569	1.67604
rna67	sibA	Chromosome:2151332-2151475	2309.24	6848.82	4266.43	10042.5	3076.02	3999.5	4114.22	9865.82	2532.72	4989.21	4034.82	6882.03	2395.01	1627.53	185.845	690.037	2943.23	1895.97	608.063	560.291	3230.25	2199.61	775.378	205.56	4475	sibA	rna67	-4.13454	-2622.89	634.385	-0.479211	1.67604
gene4416	uxuR	Chromosome:4552598-4553372	15.8442	23.2497	25.9358	27.9715	16.5032	25.7801	25.5324	31.8479	15.5028	19.303	25.0241	25.7923	17.0822	19.0314	16.7454	15.5964	15.6684	19.4984	17.7668	18.9569	19.8349	21.1953	24.8434	25.352	3690	uxuR	gene4416	-4.13212	-3.32847	0.805512	0.177777	1.67604
gene1098	yceQ	Chromosome:1143724-1144045	78.9997	72.5679	78.5487	93.7763	87.6073	85.2939	72.9856	84.8453	87.5421	60.0726	63.0332	84.4587	88.6024	84.2154	62.3327	29.9966	100.136	96.8278	72.4085	48.0314	93.1915	84.3208	62.7315	51.7154	113	yceQ	gene1098	-4.09724	-18.2626	4.45729	-22.3869	1.67604
gene3079	ygiS	Chromosome:3164132-3165740	3.49645	3.55676	5.67613	5.53394	3.19602	3.36745	5.44089	6.56048	3.43003	2.96418	5.38529	5.37347	3.48574	2.29957	3.52512	2.36708	3.21937	3.226	2.93032	2.46482	2.70061	3.01176	3.15578	2.53097	2250	ygiS	gene3079	-4.06807	-1.12349	0.276173	-0.176427	1.67604
gene2264	eco	Chromosome:2301926-2302415	56.5301	60.8745	44.1709	50.8303	57.6649	51.559	56.3779	61.498	57.0882	63.3085	59.0781	59.0495	52.0504	48.4837	31.6295	23.0296	55.6023	60.3885	31.0911	20.3193	62.4059	46.6285	39.6265	33.2477	1373	eco	gene2264	-4.03995	-10.5903	2.62139	21.0684	1.67604
gene2928	ygeR	Chromosome:2997157-2997913	15.0497	14.2655	14.6461	15.1016	14.397	14.815	13.9579	18.7922	14.4837	13.7358	17.2915	15.945	17.2698	10.5279	8.3255	8.88028	14.7981	12.6233	9.31638	8.31619	15.1115	14.4997	10.2299	11.1581	2085	ygeR	gene2928	-4.02244	-2.90193	0.721437	-3.1846	1.67604
gene4279	bsmA	Chromosome:4414463-4414793	310.032	174.124	405.555	497.968	369.926	260.901	311.758	522.183	146.219	169.128	290.847	612.548	376.794	51.6232	33.2503	43.6311	266.773	70.1815	29.146	24.9098	373.916	88.7753	41.537	18.568	3538	bsmA	gene4279	-4.01096	-190.711	47.5475	-1.02628	1.67604
gene1936	cheA	Chromosome:1971383-1973348	0.428867	0.618041	1.24614	1.65453	0.460502	0.689338	0.673121	1.98048	0.637207	0.95502	1.27893	2.58147	0.81057	0.317787	0.501873	0.424624	0.432942	0.514402	0.53914	0.681784	0.391479	0.643179	0.740008	0.403576	1022	cheA	gene1936	-3.97649	-0.502496	0.126367	-0.00462284	1.67604
gene3149	ygjR	Chromosome:3235332-3236319	40.9926	33.1144	61.8044	45.1696	47.8484	44.3069	56.854	47.6252	25.9151	37.5694	55.1985	51.3873	50.9786	24.4651	18.2853	14.2187	34.5662	26.9647	14.7525	16.5962	50.3614	26.8089	17.7525	15.4301	2326	ygjR	gene3149	-3.97342	-14.7859	3.7212	-2.01457	1.67604
gene2442	ypdC	Chromosome:2499151-2500009	5.7739	5.28614	6.18096	7.17754	5.53849	5.4707	5.94086	6.70007	4.78983	4.48925	5.73949	5.47201	5.53436	7.30621	3.51353	3.43006	6.74471	6.0731	6.41169	3.99554	7.27333	6.35009	3.98513	3.26004	1569	ypdC	gene2442	-3.96186	-1.49256	0.376732	-2.62347	1.67604
gene4007	glpF	Chromosome:4115267-4116113	42.2511	60.6304	71.0604	173.086	50.357	77.8223	72.9305	196.819	40.7827	89.8648	70.9964	203.989	47.2464	32.1179	17.3454	23.9415	38.171	52.6405	19.9643	21.5612	37.3685	40.6945	12.0435	11.4389	3250	glpF	gene4007	-3.94015	-52.7271	13.382	-0.209171	1.67604
gene2967	gcvH	Chromosome:3047181-3047571	317.477	248.32	220.885	287.394	339.806	323.321	239.859	266.628	289.352	279.772	215.191	288.901	344.25	271.035	173.772	118.28	294.895	277.572	151.313	132.412	358.87	246.227	133.947	90.3582	2128	gcvH	gene2967	-3.9103	-60.6694	15.5153	4.7403	1.67604
gene2968	gcvT	Chromosome:3047594-3048689	124.318	93.1938	95.2747	122.081	124.265	116.809	89.2086	114.919	98.3371	109.476	95.7519	113.874	138.06	81.8436	71.6159	50.8202	110.137	92.3609	51.8575	50.0156	140.663	79.2375	39.7817	32.1713	2129	gcvT	gene2968	-3.90329	-27.6788	7.09114	31.3253	1.67604
gene275	yagF	Chromosome:282424-284392	6.63614	6.85948	8.24979	11.1032	6.80384	8.11311	6.38378	11.4064	6.6793	8.69368	6.71818	10.4728	11.0108	4.7587	4.40897	4.66292	7.5636	6.26109	3.40875	3.68338	9.92665	5.69316	3.4475	4.16319	1897	yagF	gene275	-3.88275	-2.98991	0.770048	-1.47271	1.67604
gene1330	pspF	Chromosome:1364958-1365936	20.2874	11.4973	23.8751	30.7421	19.9067	14.1978	21.1853	33.0436	20.5986	12.0427	22.447	30.2412	18.7053	14.4604	6.16598	6.01124	20.615	16.3399	9.09755	7.93837	19.8622	13.6579	14.5916	7.03957	365	pspF	gene1330	-3.86415	-8.62184	2.23124	-0.997767	1.67604
gene1678	mliC	Chromosome:1716089-1716419	2.46645	6.02157	3.62103	3.80612	4.23741	4.00616	6.71003	4.2055	4.76401	5.58548	5.46389	8.33914	3.9957	7.42294	12.4689	7.81453	3.84153	8.73856	10.5422	15.4994	4.32273	8.28569	17.7043	20.4248	742	mliC	gene1678	3.67457	3.2058	0.872431	7.48493	1.67604
gene2473	cysZ	Chromosome:2529484-2530246	9.41773	15.6036	8.07225	11.0231	9.49477	14.1977	10.7394	6.73092	9.38438	11.034	9.51376	9.70678	9.68405	11.9576	14.8881	18.1652	10.2473	10.7393	15.4549	21.1365	9.63654	8.79574	16.1919	23.7744	1601	cysZ	gene2473	3.67065	4.35283	1.18585	-7.69516	1.67604
gene944	asnS	Chromosome:986807-988208	29.0757	33.2142	24.0256	20.487	24.615	36.8825	25.7472	20.0966	37.029	31.1005	25.1767	18.8273	24.3183	22.5488	32.9301	37.9676	27.4791	22.4704	30.2065	42.1859	26.1474	18.7984	26.346	36.8113	4316	asnS	gene944	3.65599	8.7633	2.39697	-1.18765	1.67604
gene1034	efeO	Chromosome:1081465-1082593	1.53253	2.63291	1.49995	1.75181	1.05317	2.76581	1.14032	1.64528	1.11321	2.252	1.97316	1.57016	0.882749	1.16471	4.78243	11.4196	1.00192	1.1689	2.22627	6.11466	1.04453	0.817194	1.78642	5.12765	43	efeO	gene1034	3.64785	2.13582	0.585503	84.46	1.67604
gene856	ybjH	Chromosome:884168-884453	28.3061	29.5326	27.9708	22.4004	28.0561	32.4194	15.9483	31.97	32.8907	20.0523	26.5914	31.2321	25.2799	37.7294	55.0379	44.0751	25.1209	54.2422	66.6066	60.2703	30.211	39.1857	76.1434	90.1554	4220	ybjH	gene856	3.6459	14.3581	3.93814	-18.191	1.67604
gene707	kdpD	Chromosome:720278-724202	2.70162	4.12878	5.07425	4.9911	2.74564	4.71263	5.38828	4.86602	2.90218	3.8719	4.92796	4.52231	2.93834	6.97513	12.3967	9.74514	2.7657	6.86708	9.18431	13.123	2.44526	6.84789	8.99936	10.5989	4057	kdpD	gene707	3.64303	2.16921	0.595442	4.13362	1.67604
gene710	kdpA	Chromosome:726281-728044	0.40673	0.871043	1.41425	0.660685	0.551662	0.738871	0.895967	0.486674	0.349867	0.562341	0.948448	0.657976	1.31782	0.81996	13.4674	15.9952	0.407508	0.592531	4.79018	19.65	0.234487	0.770501	2.36399	16.4379	4061	kdpA	gene710	3.64169	5.54103	1.52156	65.4896	1.67604
gene3726	gmk	Chromosome:3819450-3820074	86.91	94.0488	79.7461	54.5328	88.4294	91.4224	73.3781	48.3317	94.3985	90.1956	79.4125	55.0385	86.9052	83.429	81.2234	87.4347	89.3348	74.9891	85.3333	90.4649	90.9322	81.2604	96.3897	91.9373	2955	gmk	gene3726	3.63036	13.6632	3.76361	-0.082565	1.67604
gene1124	ycfJ	Chromosome:1166821-1167361	15.1717	8.00247	8.24954	5.53995	17.2159	7.6058	6.27159	4.52441	9.46204	6.27767	8.45826	4.31784	21.3923	18.7048	27.3548	20.276	22.6901	20.0121	27.5494	28.3751	27.9032	23.3712	38.266	50.0575	142	ycfJ	gene1124	3.62556	6.41867	1.77039	-1.36825	1.67604
gene708	kdpC	Chromosome:720278-724202	3.32581	3.99041	2.81692	6.36049	2.05111	5.02108	4.28305	5.33151	3.0409	4.01684	5.08613	3.66959	4.00638	5.83289	22.0345	17.5621	2.80399	6.23153	9.00514	21.0529	2.24187	6.13879	9.65272	23.1115	4058	kdpC	gene708	3.60833	5.35076	1.48289	9.03053	1.67604
gene406	brnQ	Chromosome:418814-420134	16.6081	17.3248	13.8679	16.3173	14.2908	16.1444	13.1589	13.8626	17.3864	15.4018	14.7033	12.7403	15.3485	14.5807	18.848	19.0588	16.3471	15.9843	21.2684	20.9469	15.0727	14.0733	18.216	18.0433	3302	brnQ	gene406	3.60571	2.35908	0.654262	-2.04578	1.67604
gene3009	rsmE	Chromosome:3089155-3089887	65.9747	48.9855	47.248	32.1891	59.1815	49.1272	48.8905	32.0101	64.907	44.1603	44.7874	27.8439	70.1916	169.417	184.456	137.371	64.5645	159.025	189.103	167.062	68.0243	147.727	222.125	231.062	2174	rsmE	gene3009	3.58081	47.1022	13.154	-3.78345	1.67604
gene1142	ycfD	Chromosome:1186341-1187463	42.9856	43.3783	36.6116	32.9729	42.2253	43.9159	37.0156	38.4785	40.5412	39.3725	38.3192	32.0299	47.98	47.9714	51.6027	45.4338	42.5338	51.9194	48.1777	54.3915	47.6114	53.0535	50.252	58.0631	162	ycfD	gene1142	3.57873	4.59701	1.28454	-0.691473	1.67604
gene3643	avtA	Chromosome:3737727-3738981	8.15171	9.32884	10.0097	9.78911	8.3411	8.88381	9.40762	9.53878	10.108	10.6418	11.2865	8.75105	7.23414	11.0284	14.9824	13.9265	8.97255	9.72221	9.56956	11.838	6.36866	7.76663	10.5907	12.8602	2863	avtA	gene3643	3.5666	1.61632	0.453184	8.71667	1.67604
gene2265	mqo	Chromosome:2303129-2304776	10.2059	5.81209	4.96245	4.3748	4.23361	5.88874	3.05765	4.09019	20.5424	6.57805	3.82762	4.02172	4.38073	30.7272	30.3786	39.4407	5.43446	30.4223	28.5661	27.9954	2.53207	27.9431	30.1028	30.7	1374	mqo	gene2265	3.54365	11.0413	3.11579	-3.48123	1.67604
gene71	leuD	Chromosome:78847-79453	8.76703	4.61837	5.45868	8.85823	6.72408	4.13213	3.93147	7.56325	6.28038	4.53798	6.13591	7.93972	5.83328	9.85152	11.4319	10.127	8.26331	11.96	15.351	14.5814	6.17352	9.57929	17.7207	29.4643	4060	leuD	gene71	3.53672	3.49379	0.987862	11.4744	1.67604
gene1858	sdaA	Chromosome:1894955-1896320	47.2698	48.1402	32.6295	36.6676	40.2327	43.8593	32.2177	34.3532	65.3602	43.0887	30.2528	32.574	49.8373	34.1861	95.6113	95.6794	49.6733	37.2715	64.8758	115.943	52.3724	37.1366	54.9994	108.553	937	sdaA	gene1858	3.49498	26.652	7.62581	-3.2577	1.67604
gene185	tilS	Chromosome:212330-213629	6.78214	7.89306	8.86001	9.53465	6.27029	9.97741	7.03639	8.5751	7.42954	7.8616	6.85599	6.35981	6.28507	10.7718	14.2053	11.9125	6.81343	10.2772	11.8497	13.4799	7.49201	9.79202	13.0116	16.6586	928	tilS	gene185	3.49468	2.1208	0.606865	8.08264	1.67604
gene437	cyoA	Chromosome:449886-450834	151.968	93.1921	66.5964	90.1796	98.4604	76.3418	49.3898	88.9448	184.128	108.195	57.9478	105.692	60.3658	112.363	140.409	226.247	111.916	132.15	96.4517	152.734	61.248	109.711	101.589	117.175	3639	cyoA	gene437	3.48499	44.1706	12.6745	-1.39617	1.67604
gene3005	metK	Chromosome:3084727-3085882	11.5813	10.2326	12.1447	5.53173	11.3696	9.20397	10.3177	7.99285	11.9468	8.54243	11.7848	7.3228	14.7415	11.1354	52.6001	47.0024	13.3424	10.8442	27.7039	54.5835	16.0205	8.09873	20.8284	50.8172	2170	metK	gene3005	3.4683	14.3944	4.15028	-11.0346	1.67604
gene3685	cysE	Chromosome:3779763-3780585	34.1664	33.15	26.5378	18.8582	31.9299	28.9469	26.9592	20.4029	34.0445	34.3623	32.5383	20.3459	36.0478	42.2115	46.6204	37.1053	39.3008	37.7156	43.0155	38.626	39.9352	37.5097	47.5145	47.5325	2909	cysE	gene3685	3.46768	5.85596	1.68873	-0.330646	1.67604
gene2449	yfeO	Chromosome:2507651-2508908	4.30331	4.98553	3.61955	4.76532	4.31269	4.18655	4.00248	4.24625	2.66409	4.49363	5.09246	3.67416	5.08336	9.40264	13.5968	11.5987	3.25815	10.0254	10.0682	12.7432	3.27346	10.5411	9.32292	14.3984	1576	yfeO	gene2449	3.46406	2.7043	0.780674	25.8428	1.67604
gene3014	yggS	Chromosome:3093119-3093824	12.4991	12.3952	14.5233	9.20789	13.4885	13.2625	9.20095	7.49669	11.9452	12.8583	11.9876	9.07361	11.2946	11.1699	14.8179	15.9201	14.8914	12.5174	16.5815	18.8893	14.4481	11.9064	15.7797	15.6038	2180	yggS	gene3014	3.45392	2.67302	0.77391	-1.04214	1.67604
gene891	ybjX	Chromosome:915695-918343	18.1469	39.8408	31.6187	13.335	17.6782	34.2529	27.7101	9.86062	20.9774	35.1521	26.8457	10.9103	16.6052	23.5698	47.718	61.6021	15.3226	26.8921	33.4923	63.6423	20.6205	19.3317	25.3251	37.8315	4258	ybjX	gene891	3.44518	15.3162	4.44569	-4.04037	1.67604
gene864	ybjC	Chromosome:890135-891129	326.333	300.415	306.548	138.676	340.869	284.058	286.148	147.219	362.862	272.3	278.648	126.734	357.964	331.681	326.623	412.196	334.821	288.735	339.358	423.146	372.129	262.145	322.041	331.629	4228	ybjC	gene864	3.42024	74.9789	21.9221	-0.223989	1.67604
gene2270	ompC	Chromosome:2309667-2310771	1399.55	1785.63	2180.83	1951.66	1394.51	2206.63	2097.28	1895.13	1151.26	1680.58	2047.23	1721.33	1432.9	1319.27	291.259	445.7	1241.21	1585.4	319.198	286.578	1545.53	1602.97	296.345	199.52	1380	ompC	gene2270	-3.85367	-632.842	164.218	-2.4388	1.93693
gene1222	ychH	Chromosome:1258013-1258292	366.602	370.18	679.133	1370.19	432.47	451.602	604.233	1512.87	233.685	255.608	456.547	1395.78	409.05	474.083	127.755	163.866	277.522	658.563	201.598	118.528	415.504	756.652	245.844	191.536	251	ychH	gene1222	-3.81898	-453.31	118.699	-0.307529	1.93693
gene1656	uidR	Chromosome:1694485-1695076	23.5802	19.5203	20.8904	25.3043	27.6594	19.8106	22.9716	24.7245	17.88	20.7705	21.1996	28.2413	29.77	15.2388	14.1587	12.0223	28.1429	14.7642	14.9238	10.2193	30.9952	14.243	13.9179	8.56977	718	uidR	gene1656	-3.81373	-6.93158	1.81753	-5.41582	1.93693
gene2973	zapA	Chromosome:3053633-3053963	392.658	332.692	349.429	355.873	396.198	334.514	317.436	387.607	384.053	323.511	313.964	362.374	400.769	379.245	239.679	227.273	420.861	371.662	275.956	236.366	390.126	357.469	272.374	233.956	2135	zapA	gene2973	-3.745	-55.0599	14.7022	8.82646	1.93693
gene4278	yjfN	Chromosome:4414039-4414315	155.885	71.1964	159.091	369.221	189.246	99.3094	182.252	391.012	76.8104	71.3235	151.794	382.578	198.422	53.3121	33.506	36.7482	127.315	68.2446	27.9953	26.7748	208.216	61.07	43.9149	23.9498	3537	yjfN	gene4278	-3.7315	-127.686	34.2183	-0.586868	1.93693
gene287	yagN	Chromosome:294362-294803	5.97468	8.10364	11.6954	13.3176	8.89601	5.9305	6.94626	12.8285	6.31262	6.49449	11.3125	13.4671	8.17348	8.89979	6.71208	4.55717	6.89308	6.90904	8.01165	7.15154	7.56262	9.87627	8.06414	4.99764	2025	yagN	gene287	-3.72822	-2.84603	0.763375	-0.319333	1.93693
gene2762	srlA	Chromosome:2823853-2825373	11.538	11.737	15.3992	29.0005	13.215	14.5525	16.463	32.7888	6.49357	11.3225	12.214	24.4486	17.4174	19.371	7.85576	10.3853	9.52987	18.4845	4.61513	6.0814	15.8939	24.7495	6.7569	3.94821	1908	srlA	gene2762	-3.70695	-9.40314	2.53663	-0.645457	1.93693
gene4198	basR	Chromosome:4331304-4333613	20.843	15.9707	21.8571	19.8415	18.3694	21.0217	17.5606	22.6927	16.9924	17.4091	20.8725	19.1361	23.5705	18.1446	8.74277	11.0777	18.7378	20.3796	11.5698	10.1758	22.5346	21.1097	19.2433	12.2268	3449	basR	gene4198	-3.68601	-4.54837	1.23395	-5.12294	1.93693
gene1360	insH1	Chromosome:1394099-1395116	12.6568	14.6469	13.2117	14.6337	12.568	13.2024	14.013	15.6193	10.9842	13.0778	16.0277	17.8453	13.795	10.5898	11.9578	10.3216	11.923	12.6849	9.43968	8.8606	11.4474	11.7953	8.65556	12.5296	398	insH1	gene1360	-3.66579	-1.97903	0.539865	-0.562673	1.93693
gene1948	araF	Chromosome:1983162-1984152	1.88167	7.41212	6.31849	15.4453	2.20102	7.6408	6.45126	17.7486	1.48711	6.52779	3.75227	14.2745	1.03773	2.13595	0.899532	1.37416	1.38569	1.46277	1.91252	0.988378	1.75417	1.92134	2.43165	1.20558	1035	araF	gene1948	-3.62434	-4.0914	1.12887	-0.0174472	1.93693
gene3445	yhfZ	Chromosome:3509460-3510366	7.48593	6.56626	10.5295	14.2959	7.7782	7.73597	10.225	14.2673	7.72582	7.87734	7.94419	15.2936	7.18928	1.59435	2.76971	4.49741	7.44716	2.7793	1.69055	3.62174	5.99039	2.58148	0.618774	1.01238	2648	yhfZ	gene3445	-3.6112	-3.51606	0.973652	-0.526073	1.93693
gene3098	zupT	Chromosome:3180571-3181345	19.4327	16.8476	22.2886	23.2859	17.4516	20.8482	21.2577	26.3569	19.9321	18.1529	23.3307	21.8895	14.578	18.1252	14.5747	8.4541	19.8721	16.6867	16.7951	12.1423	16.2066	15.499	14.6317	15.793	2271	zupT	gene3098	-3.61099	-3.40958	0.944223	-0.853837	1.93693
gene1461	rimL	Chromosome:1496961-1498473	15.7336	12.9564	18.9052	21.6781	16.8941	15.2116	17.6388	26.0819	10.9927	13.4037	18.0337	26.1949	20.0269	12.5553	8.41687	11.3743	11.183	15.4498	14.1279	13.8723	19.286	12.3598	12.4106	14.1007	505	rimL	gene1461	-3.60687	-4.76216	1.3203	-0.373575	1.93693
gene1934	tar	Chromosome:1969053-1970715	0.194247	0.746481	0.633728	1.16571	0.370801	0.219104	1.30985	1.28803	0.288611	0.410564	1.06659	2.38821	0.524475	0.590506	0.363703	0.512868	0.224106	0.45403	0.379856	0.435955	0.14185	0.362527	0.417104	0.324964	1020	tar	gene1934	-3.59434	-0.423174	0.117733	0.0664516	1.93693
gene1242	ychN	Chromosome:1272468-1272822	141.584	138.078	137.195	186.369	145.66	167.474	114.497	189.902	110.767	131.846	111.738	180.363	156.296	97.6994	63.3418	59.5468	132.991	105.2	68.7804	60.4589	172.931	95.2066	74.9482	89.609	270	ychN	gene1242	-3.59371	-41.6915	11.6013	-2.11208	1.93693
gene1952	yecR	Chromosome:1986245-1986569	2.58114	3.67592	8.52616	5.31081	4.87789	1.57217	7.02204	11.0026	4.21853	4.44236	6.15781	10.3136	6.27225	6.00262	5.7994	3.40746	5.36022	6.28712	5.84066	4.63433	6.22014	5.5742	4.27558	0	1040	yecR	gene1952	-3.58427	-2.94149	0.820666	-0.551857	1.93693
gene4384	yjhG	Chromosome:4520149-4522117	3.35375	3.08495	4.19037	6.83626	3.40192	3.40461	3.8452	6.08343	3.36615	3.76511	3.73908	5.86696	3.38127	3.90457	3.40693	3.24991	3.79724	4.18722	2.82567	2.44224	3.24375	4.4946	3.74299	2.82023	3655	yjhG	gene4384	-3.56717	-1.19516	0.335046	-0.303129	1.93693
gene280	ykgS	Chromosome:289652-289857	13.3894	16.7635	37.8024	29.1388	14.1559	18.8204	19.3986	38.0502	6.1212	9.3297	7.02047	31.6574	16.6855	21.1345	17.3561	10.8775	14.2593	27.3683	10.3583	6.93468	27.0768	17.3	14.2175	7.75374	1950	ykgS	gene280	-3.56221	-11.2029	3.14492	-0.564297	1.93693
gene2966	gcvP	Chromosome:3044189-3047063	54.9574	57.9315	46.9343	72.5073	58.2545	66.3556	54.7302	70.9385	51.6584	63.7572	54.0658	66.0758	68.0487	60.1222	52.4984	41.6669	51.7862	62.2961	39.5299	40.6027	78.1315	57.2684	28.6987	32.119	2127	gcvP	gene2966	-3.54991	-13.7111	3.86238	-3.04696	1.93693
gene2445	ypdF	Chromosome:2502531-2504654	0.392457	0.435519	0.785689	1.00937	0.79684	0.651941	0.447981	0.709729	0.477089	0.420138	1.03356	1.53527	0.751387	1.07375	0.801625	0.659397	0.679176	0.711033	0.538219	0.480437	1.17243	0.856108	0.984991	0.805773	1572	ypdF	gene2445	-3.53645	-0.260393	0.0736312	-0.414263	1.93693
gene469	acrR	Chromosome:484984-485632	8.85908	9.94911	11.9657	10.7545	8.64501	7.19474	9.3439	12.4872	9.68778	8.15326	7.85017	12.6347	9.07041	6.10802	3.98099	4.49097	9.68938	5.80668	5.52394	5.72621	8.5396	5.44199	5.28294	3.73481	3798	acrR	gene469	-3.53134	-2.41758	0.684606	-1.42434	1.93693
gene3592	yhjJ	Chromosome:3678466-3679963	19.6645	16.4387	16.793	10.8913	16.5993	17.9862	13.5985	10.0285	17.4291	20.811	13.9347	11.4451	17.5055	12.9177	28.2979	30.5221	18.9528	13.6615	19.7643	28.3482	15.4087	8.99334	15.3193	29.4978	2808	yhjJ	gene3592	3.39311	7.07353	2.08467	-1.83343	1.93693
gene2292	inaA	Chromosome:2346843-2347494	105.807	70.6086	40.8236	40.1945	100.504	65.1757	52.0041	45.2124	127.815	59.7506	51.4634	48.4685	130.923	329.931	488.352	295.901	121.34	310.287	546.917	449.177	104.101	270.949	579.944	525.725	1403	inaA	gene2292	3.38594	136.645	40.3567	-5.2874	1.93693
gene399	rdgC	Chromosome:408331-409243	23.3342	35.6276	18.7599	11.2026	22.6787	29.1476	17.9514	8.46258	24.9622	27.015	16.2082	9.83609	23.9052	17.0244	37.6983	47.292	23.229	16.6821	24.1377	46.1849	26.4849	14.7177	25.032	34.4638	3229	rdgC	gene399	3.38374	12.1567	3.59268	-1.23342	1.93693
gene1412	hslJ	Chromosome:1439081-1439767	22.7009	17.8309	24.7847	28.4535	29.3739	27.7125	28.564	40.8301	21.5608	20.0427	19.8316	32.6794	25.6035	41.4715	61.3355	46.6596	22.6265	35.3148	47.6835	65.4588	25.8105	40.3367	49.9792	78.9589	453	hslJ	gene1412	3.34182	10.0136	2.99646	4.24499	1.93693
gene2593	iscS	Chromosome:2658338-2659553	59.73	62.3117	41.6975	22.655	60.4796	59.0243	41.6876	24.2361	52.6743	51.8781	40.8939	26.2135	81.9897	213.493	252.812	162.059	65.8232	252.293	285.953	234.227	74.326	260.808	394.252	426.463	1733	iscS	gene2593	3.34028	78.5509	23.5162	-5.76632	1.93693
gene695	fldA	Chromosome:710157-710688	139.533	218.685	174.476	135.628	146.312	252.429	186.277	121.693	142.977	179.392	166.114	128.072	193.777	533.935	704.854	442.596	131.727	573.204	756.806	657.848	171.605	501.07	854.926	979.441	4043	fldA	gene695	3.33461	190.354	57.0845	-21.4894	1.93693
gene431	yajQ	Chromosome:443906-444398	121.607	106.699	118.3	68.2855	112.064	114.023	103.35	70.1723	112.5	93.3303	96.2587	65.151	120.54	136.164	149.135	113.083	122.904	121.817	157.957	150.317	130.932	112.997	166.508	177.668	3573	yajQ	gene431	3.32729	24.2176	7.27847	-0.714196	1.93693
gene3266	yhbJ	Chromosome:3345136-3346260	30.8394	33.1414	25.37	24.8642	29.8962	33.4661	27.818	24.1764	32.0315	33.0583	26.9352	27.189	35.4735	52.1065	61.0913	45.4344	34.9664	48.5411	50.3146	52.6153	33.4633	43.3796	53.3799	58.2233	2454	yhbJ	gene3266	3.32169	8.2341	2.47889	-2.57202	1.93693
gene766	ybgS	Chromosome:784159-784540	1.7756	2.52871	3.91017	42.0138	2.13536	3.60505	2.22948	46.4223	3.1658	3.21679	3.02574	30.0168	29.3404	267.675	492.701	241.904	1.84368	225.882	494.644	379.374	1.55597	234.76	576.481	711.129	4120	ybgS	gene766	3.32019	146.686	44.1799	14.1776	1.93693
gene4493	creD	Chromosome:4636200-4637553	2.76612	2.78597	8.04154	7.81866	2.91722	3.55874	5.38749	7.16032	2.27874	3.74606	4.99367	6.22928	4.21497	2.88484	33.8442	25.887	2.84375	2.09226	20.5199	48.005	1.85998	2.49725	15.1221	51.3383	3774	creD	gene4493	3.31362	12.0959	3.65034	8.54884	1.93693
gene1841	yeaR	Chromosome:1877612-1877972	3.41718	3.6806	7.37767	4.65288	1.38136	4.89742	5.46855	2.28494	2.38928	4.00582	5.13804	3.0892	3.58206	25.0232	37.2602	31.3128	1.73932	15.1337	28.8073	28.4214	3.08258	25.0814	44.3959	36.3181	919	yeaR	gene1841	3.30319	9.8084	2.96937	22.1418	1.93693
gene3262	lptB	Chromosome:3341965-3342691	63.0557	52.492	56.8625	45.7378	69.4935	68.2958	51.7233	43.6846	68.8774	50.7837	52.2875	37.9843	74.8071	87.8262	109.034	73.2151	64.8894	78.6909	99.5788	90.6471	74.0888	69.4326	97.1939	104.833	2450	lptB	gene3262	3.30068	15.5782	4.71968	-1.00786	1.93693
gene1405	ynaE	Chromosome:1432014-1432248	1.32065	2.68686	0	1.69831	1.13445	0	1.38187	0	3.92442	2.99073	3.37572	0	1.06974	0.903316	3.70912	5.23033	2.28548	0.731099	3.32045	4.44596	1.44662	0	3.64604	4.97108	446	ynaE	gene1405	3.29441	1.78471	0.541741	-2.5781	1.93693
gene1899	zwf	Chromosome:1932862-1934338	90.5696	27.0783	30.6902	21.3151	78.0765	29.9864	31.7878	21.7941	88.8417	25.3227	27.4442	20.4546	91.0567	253.177	296.405	166.691	85.2829	272.591	359.641	306.206	78.749	240.18	367.928	390.175	980	zwf	gene1899	3.27695	88.5404	27.0192	-3.62564	1.93693
gene1473	hicB	Chromosome:1507531-1507948	2.51118	6.61164	4.3373	5.69876	4.06049	5.99827	5.25518	5.45718	2.85319	2.27472	2.76891	4.08629	4.54678	9.69956	12.4461	10.5304	1.53381	11.7755	17.0843	14.5871	4.20697	7.08906	16.7204	20.0168	518	hicB	gene1473	3.26755	3.5766	1.09458	8.18728	1.93693
gene1879	yebT	Chromosome:1914281-1918167	5.07635	5.32199	4.42027	5.8619	4.00467	4.41714	4.11925	5.15215	4.86792	5.19659	4.25902	4.85604	4.65736	7.19239	11.2021	9.60775	4.97518	5.67778	8.6282	8.80632	5.22011	4.63	7.15038	9.26151	960	yebT	gene1879	3.2538	1.47743	0.454065	13.2228	1.93693
gene1272	yciY	Chromosome:1306811-1306985	383.518	282.705	380.806	176.31	512.472	338.551	379.971	173.75	286.29	275.238	265.205	187.926	336.167	342.161	437.096	322.856	343.075	311.801	288.812	440.765	300.361	311.202	373.398	697.394	300	yciY	gene1272	3.25066	112.726	34.6778	-0.875226	1.93693
gene3267	npr	Chromosome:3345136-3346260	54.5939	54.2828	55.7435	36.9505	59.9432	64.1726	26.6295	57.1588	59.1591	61.7233	47.5651	46.6822	57.1889	80.8604	101.451	105.127	68.9055	79.5332	111.461	84.7552	60.2509	76.8274	77.0609	132.878	2455	npr	gene3267	3.24927	20.365	6.26757	-3.10159	1.93693
gene1716	pykF	Chromosome:1753721-1755134	70.1979	42.6281	35.1553	23.2291	67.7014	41.9595	36.2221	23.5215	64.4669	36.9926	34.9508	24.4006	81.6337	63.3077	100.587	74.0131	75.4481	63.2263	93.5811	93.7571	89.2959	56.3975	91.763	114.236	782	pykF	gene1716	3.24046	20.6261	6.36516	-0.513296	1.93693
gene3795	chrR	Chromosome:3892674-3893241	51.0584	21.8691	18.7717	34.3347	44.2321	32.3845	18.5038	32.2715	57.444	30.8598	19.9422	34.1051	45.0794	89.2953	106.637	74.6139	43.6551	79.6614	91.1039	85.6034	38.5518	70.3069	98.1226	118.773	3029	chrR	gene3795	3.2383	23.1892	7.16093	-2.78157	1.93693
gene2319	menB	Chromosome:2371669-2374841	13.2319	11.8449	14.1279	13.2413	13.2262	14.556	12.6873	12.0328	12.9397	12.9447	11.561	12.5708	13.9528	24.9464	24.865	18.0396	9.65908	21.9484	27.5824	23.5413	11.2789	22.7449	29.3571	39.4827	1433	menB	gene2319	3.21848	5.21038	1.6189	-26.7734	1.93693
gene4315	ppa	Chromosome:4447144-4447675	305.722	224.95	181.893	92.8112	279.068	253.405	161.709	87.7828	295.963	188.022	159.555	88.7335	277.024	194.302	250.266	285.324	286.603	197.638	209.283	275.795	307.793	164.868	212.536	313.682	3579	ppa	gene4315	3.21227	70.7639	22.0292	-0.0627886	1.93693
gene1526	gadC	Chromosome:1566977-1568513	1.08673	1.39386	1.30064	4.98241	0.730579	0.911352	1.18655	5.30381	0.666925	0.984402	0.925935	3.70333	7.19523	28.3754	106.56	76.6598	0.7768	19.016	50.0728	45.7575	0.983368	19.5008	46.569	53.1777	577	gadC	gene1526	3.20542	20.053	6.25595	18.3672	1.93693
gene2618	glrR	Chromosome:2685490-2687528	6.03763	7.75504	4.69748	4.5798	5.6883	7.79565	4.25049	3.55807	6.53163	6.07397	5.07315	3.67733	6.44561	6.88916	7.18914	6.46456	5.77801	7.0852	6.85554	7.55576	6.644	5.80838	9.52492	10.054	1760	glrR	gene2618	3.19644	1.54459	0.483221	-0.720628	1.93693
gene4323	pmbA	Chromosome:4455981-4457334	35.5213	26.0209	21.6116	20.6384	32.607	26.8017	24.4729	19.8465	37.4772	25.503	25.3417	19.2771	32.2112	25.6638	30.4598	22.7777	31.9447	28.8368	27.6123	28.0285	28.5596	27.9298	26.5393	31.7514	3588	pmbA	gene4323	3.19303	3.87124	1.2124	0.195892	1.93693
gene3260	lptC	Chromosome:3340294-3341959	45.4245	50.4244	41.2922	28.9353	41.9994	46.8863	34.8732	29.5676	45.7483	42.8328	35.3158	27.56	45.3592	57.28	60.8189	45.5613	39.964	51.8852	57.636	55.2453	49.85	43.2339	67.9583	64.3176	2448	lptC	gene3260	3.19244	9.79524	3.06826	-0.728672	1.93693
gene48	apaH	Chromosome:50379-51222	26.9372	23.5445	19.3396	20.7715	24.5353	21.1966	20.6112	19.7323	23.9992	21.4565	22.4059	17.5582	33.5867	40.6222	47.0247	39.5265	30.0836	38.1663	39.8684	39.0144	31.0709	41.5945	42.5542	41.8924	3810	apaH	gene48	3.18699	4.74035	1.48741	-1.5363	1.93693
gene2096	wcaK	Chromosome:2113930-2116428	0.788891	0.713331	0.643435	0.751473	0.652567	0.415258	0.672597	0.66426	0.477533	0.449936	0.846427	0.628649	0.56801	1.15913	2.46182	2.00575	1.11241	0.970493	2.27732	2.09841	0.896144	1.19188	1.77464	2.19961	1189	wcaK	gene2096	3.18212	0.447126	0.140512	14.9711	1.93693
gene3483	rtcR	Chromosome:3556289-3558628	3.13553	2.79951	2.5666	2.26267	3.41042	2.33578	1.93548	1.53852	3.55271	2.6768	2.84456	2.49606	1.60794	3.11673	4.81495	3.15662	3.7086	2.3477	2.89251	3.59452	2.17443	2.92293	3.73663	4.75496	2690	rtcR	gene3483	3.18045	0.89906	0.282683	-1.27233	1.93693
gene346	codA	Chromosome:354145-356678	6.11878	6.99494	5.34706	8.24324	6.35737	8.10462	6.46339	6.95536	6.40715	6.83587	6.85191	8.41841	8.02445	11.4395	15.7119	10.6933	4.79026	10.2587	13.626	14.5172	6.25558	8.0403	13.0315	18.6448	2664	codA	gene346	3.16957	2.53526	0.799877	7.95987	1.93693
gene1558	sad	Chromosome:1611338-1612727	4.85962	5.34864	18.1286	4.16621	4.42539	6.03859	22.229	4.90523	5.76052	5.31609	24.7076	4.08111	5.63564	25.0295	46.2408	32.4625	2.89522	24.2856	43.8657	46.487	3.31606	27.9096	52.2726	62.3732	612	sad	gene1558	3.16904	13.6966	4.32201	10.6268	1.93693
gene1646	rstA	Chromosome:1680182-1680902	16.7705	27.0475	26.6355	11.9203	16.2395	25.6301	25.7795	12.6512	16.0378	24.4718	21.6154	11.0592	13.5349	15.6839	45.2168	46.05	13.5087	12.2886	21.006	56.2525	11.7569	11.853	15.321	41.778	708	rstA	gene1646	3.15957	13.3643	4.22978	-8.24431	1.93693
gene3461	yrfG	Chromosome:3526690-3527359	41.3476	46.3976	31.5437	24.0186	39.4128	44.5165	34.4132	23.6543	48.1618	42.2968	35.2872	28.0802	43.7425	37.6777	35.7313	41.6308	43.7997	41.6583	38.9631	46.4747	42.1041	39.1341	41.4759	39.2277	2666	yrfG	gene3461	3.1592	6.0745	1.92279	0.0482525	1.93693
gene95	lpxC	Chromosome:106556-107474	585.195	660.834	674.211	567.099	600.289	763.906	628.463	586.526	518.622	553.525	594.137	595.501	641.373	1006.19	982.07	867.725	598.649	1024.82	1135.13	1023.16	687.552	1082.82	1489.42	1629.41	4322	lpxC	gene95	3.15734	173.912	55.0817	98.3277	1.93693
gene1971	fliC	Chromosome:2000133-2001630	5.18383	6.09022	9.11112	20.7185	5.77004	6.52247	9.47313	23.93	5.38785	6.08456	9.746	24.0123	4.77065	7.19128	6.01501	4.62651	4.29597	7.16755	6.30256	5.07973	3.83884	7.24139	5.77834	5.31327	1059	fliC	gene1971	-3.5005	-5.45841	1.55932	0.0170349	3.46265
gene62	araC	Chromosome:70386-71265	5.59427	7.39799	16.7683	15.1075	6.2472	11.4529	15.3169	21.0647	5.05641	8.06574	12.234	17.9114	4.83352	8.03552	7.33217	8.493	3.46913	8.46494	7.26712	6.90545	4.49377	9.3966	11.4547	10.1778	3964	araC	gene62	-3.48705	-3.01544	0.864754	0.298515	3.46265
gene1439	ydbC	Chromosome:1472244-1473105	11.2077	15.6886	23.3804	19.0938	12.343	18.4765	22.8531	20.9612	8.04149	13.493	21.8737	23.113	13.346	12.8421	10.7615	10.2432	8.95188	17.3937	8.4296	11.5019	14.0605	15.5154	6.87602	8.65374	482	ydbC	gene1439	-3.45933	-5.09131	1.47176	-0.326132	3.46265
gene943	ompF	Chromosome:985116-986205	154.815	612.507	532.327	743.581	188.883	846.528	551.381	796.243	162.77	587.487	548.414	912.574	140.206	29.8658	7.58963	11.9228	119.991	41.1001	10.0127	10.7732	165.999	46.6703	12.0743	7.22738	4315	ompF	gene943	-3.45568	-223.339	64.6294	-0.235421	3.46265
gene4382	yjhU	Chromosome:4517360-4518347	27.5293	29.6803	32.451	25.9441	27.8943	33.2914	29.1839	27.1817	27.7662	28.1042	28.0787	29.523	30.1444	25.1248	19.6398	14.2187	26.6375	29.9015	19.5016	14.9727	30.5514	30.7627	23.9658	22.9938	3653	yjhU	gene4382	-3.44761	-4.17136	1.20993	42.919	3.46265
rna48	mgrR	Chromosome:1620840-1620938	1456.55	8351.22	7984.2	9195.08	3997.31	1843.49	5977.5	11127.5	3204.03	3032.88	3997.08	8895.74	1133.85	698.681	0	948.936	2226.04	900.575	951.201	1018.9	2320.7	1316.32	1044.47	142.405	4459	mgrR	rna48	-3.41284	-2601.45	762.252	-0.175132	3.46265
gene3134	aer	Chromosome:3215577-3217098	3.63185	3.59727	6.13878	10.7543	3.7766	4.85122	5.90032	12.5618	4.18913	4.02574	6.92182	12.1913	3.32892	5.36055	4.29483	4.03751	3.10124	4.62956	4.44554	3.91465	2.82667	6.13475	4.68356	3.23779	2310	aer	gene3134	-3.40403	-2.50392	0.735577	0.0396137	3.46265
gene1812	ydjF	Chromosome:1852119-1852878	4.02559	4.1527	3.74579	6.12464	4.18859	3.91396	4.86479	6.60617	3.28544	4.41691	4.8309	7.31943	3.67411	2.24932	2.54785	2.0958	3.13987	2.38546	2.70853	2.2905	3.85061	2.58496	1.56532	3.41471	887	ydjF	gene1812	-3.39864	-1.18662	0.349145	-0.3378	3.46265
gene804	ybhQ	Chromosome:823852-825331	72.6499	42.672	85.9069	136.034	78.8575	60.7911	74.1092	152.467	51.0356	52.592	74.0731	133.607	76.8215	27.445	31.5879	24.0773	73.384	37.3575	35.9206	30.0176	71.9213	27.7172	33.1488	46.912	4163	ybhQ	gene804	-3.38327	-36.3984	10.7583	-0.482161	3.46265
gene684	asnB	Chromosome:696735-698400	15.6371	14.0225	31.2261	87.6368	12.9514	17.2736	27.3601	74.4301	19.2332	15.5694	22.4625	77.2588	9.2816	14.7913	9.07389	6.08491	13.0088	13.1875	14.08	8.21779	9.72039	12.3006	12.7253	11.1882	4031	asnB	gene684	-3.37815	-21.0885	6.24262	-0.0393627	3.46265
gene1800	ynjF	Chromosome:1838806-1839427	5.05591	6.14103	7.47805	6.59878	4.92648	5.82204	5.21132	7.93454	4.03631	5.26337	7.84407	6.9583	5.13446	5.88411	4.66262	4.78174	5.09307	5.68135	4.93295	3.89528	5.29019	6.15648	5.20832	2.84045	874	ynjF	gene1800	-3.37466	-1.35482	0.401468	-0.579917	3.46265
gene3752	ivbL	Chromosome:3850912-3851011	4172.66	2572.5	4574.57	6086.01	4779.15	2017.12	4838.61	5697.96	3891.59	2879.8	5386.75	5163.47	4009.06	2421.64	507.322	1716.93	3782.48	3039.93	1044.57	1175.67	4630.03	2470.62	1296.61	679.929	2983	ivbL	gene3752	-3.37258	-1709.11	506.768	-1.61031	3.46265
gene2765	srlD	Chromosome:2825758-2826538	9.56049	10.1144	9.4241	14.0508	11.4507	11.8684	10.4038	13.6622	6.41249	11.4315	9.40265	10.7468	13.8066	11.6586	7.97862	11.1066	10.6834	10.7666	3.84599	5.7627	14.8409	12.0603	6.03303	6.58043	1911	srlD	gene2765	-3.36881	-3.10653	0.922147	-2.22203	3.46265
gene664	hscC	Chromosome:680945-682616	0.965279	1.00375	1.25968	1.21373	0.884464	1.65497	1.57115	1.28013	0.733037	1.22414	0.913834	1.25271	1.04252	0.762948	0.722942	0.622993	1.26215	0.973738	1.02471	0.818418	1.4098	0.823549	0.592207	0.32297	4013	hscC	gene664	-3.36168	-0.314127	0.0934436	-1.81042	3.46265
gene859	ybjK	Chromosome:886645-887182	7.46518	5.76755	9.01751	10.2076	7.95496	7.86618	7.91011	6.71349	5.89685	5.82064	6.60213	8.13258	8.87896	3.49026	0.530793	1.74647	8.83074	2.51097	1.42552	1.69664	7.03864	1.81398	4.17413	0	4223	ybjK	gene859	-3.3545	-2.6962	0.803755	-4.2917	3.46265
gene2941	ygfK	Chromosome:3014081-3017180	1.25003	0.928816	1.23676	2.06879	1.15783	1.0814	1.31935	2.4712	0.96902	1.0634	1.3707	2.97352	0.774814	1.10036	0.549514	0.602688	0.808877	1.17942	0.765227	0.536701	1.02397	1.12156	1.05033	0.409153	2100	ygfK	gene2941	-3.34341	-0.582557	0.17424	-0.317696	3.46265
gene744	mngB	Chromosome:767200-769834	1.72233	1.94964	2.18637	2.03168	1.98009	1.68272	2.27643	2.79688	1.34686	2.06456	2.22882	2.42802	2.01399	2.16126	1.89126	2.08567	2.12902	1.8209	2.27915	1.42412	2.04265	1.95765	1.9306	1.16987	4098	mngB	gene744	-3.33889	-0.399113	0.119535	-0.572014	3.46265
gene1453	hokB	Chromosome:1489945-1490198	178.092	344.358	260.837	362.347	137.926	317.614	251.737	387.102	194.108	281.528	310.496	397.827	147.966	201.547	69.1429	143.42	187.961	153.6	144.77	107.338	133.662	134.096	126.638	125.661	497	hokB	gene1453	-3.32823	-73.9741	22.2262	-0.239083	3.46265
gene4138	aphA	Chromosome:4267436-4268150	31.0357	24.7295	47.3303	34.5947	35.6173	27.3097	43.1269	34.3672	19.9851	22.7476	40.48	40.5848	33.8855	7.17453	1.03974	4.72434	31.7132	9.56399	4.49883	5.67758	27.8456	9.17939	5.96203	4.1805	3384	aphA	gene4138	-3.32642	-12.5293	3.76661	-2.01001	3.46265
gene1536	ydeQ	Chromosome:1584843-1585758	0.663878	0.450219	1.13709	1.82128	0.532259	0.629016	1.48192	2.51549	0.657589	0.721636	1.58381	2.58468	0.860397	1.27144	0.497209	0.934839	0.689333	0.784033	1.66915	0.893975	1.06656	1.593	1.34407	0	588	ydeQ	gene1536	-3.32218	-0.670186	0.201731	-0.142031	3.46265
gene2929	xdhA	Chromosome:2998366-3000625	2.11319	3.08426	3.20357	4.64731	2.2888	2.95359	3.3007	6.26639	2.09317	3.13485	2.68772	6.02458	3.0265	3.74968	1.72029	2.87057	2.59702	5.0354	2.92605	1.92457	3.35472	4.00512	2.11379	1.61391	2086	xdhA	gene2929	-3.30999	-1.50288	0.454042	-0.438221	3.46265
gene4413	gntP	Chromosome:4547975-4549319	2.53952	5.72824	5.47089	6.88646	3.12995	6.10882	5.19896	6.51085	2.78889	5.70096	5.69163	5.93908	3.30916	1.81254	1.24041	3.35253	1.86303	2.38384	1.17984	1.54878	3.80979	2.78191	1.37173	1.24683	3687	gntP	gene4413	-3.30189	-1.43818	0.435562	-0.371543	3.46265
gene1624	ynfE	Chromosome:1656092-1658519	1.48635	1.12319	1.61062	1.74757	1.72671	1.03467	2.01442	1.97117	1.07266	0.923238	1.56795	2.39305	1.53648	0.987606	1.19271	0.859627	1.69033	1.23816	1.2101	0.603631	1.08542	0.849183	1.13335	0.745972	684	ynfE	gene1624	-3.2614	-0.44793	0.137343	-0.770449	3.46265
gene4354	idnD	Chromosome:4491397-4492429	1.40617	1.62373	2.65027	3.32335	2.02408	2.16054	2.38598	3.34806	1.18581	2.61637	2.52574	3.85486	2.83215	2.0276	1.70781	2.90995	1.44694	2.06182	1.71996	1.45001	1.58193	2.00627	2.09846	1.43054	3622	idnD	gene4354	-3.26006	-0.655767	0.201151	-0.0413414	3.46265
gene4160	nrfG	Chromosome:4289534-4292162	1.28111	0.977407	2.35103	2.26527	2.4761	2.11338	1.50806	1.36525	2.1414	2.03083	2.1831	2.46107	4.79944	1.09534	1.34928	1.26844	4.15699	1.68438	3.01972	1.07821	5.43783	2.30557	0.88422	0	3408	nrfG	gene4160	-3.25797	-1.24915	0.383413	-23.9911	3.46265
gene2428	evgA	Chromosome:2481776-2482391	9.34068	10.4364	7.30621	10.0427	8.41836	10.2596	9.45322	12.6195	10.1243	10.2643	8.08905	8.00119	9.9227	4.50369	3.01043	3.03221	9.93734	4.23845	2.30998	3.43665	9.39298	3.67433	1.69099	0.576383	1553	evgA	gene2428	-3.25478	-2.47522	0.76049	-32.3239	3.46265
gene511	allA	Chromosome:531674-532157	2.48126	2.52406	5.38138	9.57246	3.87533	5.03778	6.37269	13.141	4.35693	2.75843	6.15017	14.2132	1.82714	4.01148	1.90057	2.97783	3.70846	3.49644	2.55212	1.26563	1.7296	4.05948	1.86825	5.09441	3845	allA	gene511	-3.25182	-2.84173	0.873889	0.0112678	3.46265
gene1368	abgR	Chromosome:1402764-1403673	3.57081	2.99673	5.40619	7.46192	4.21763	3.80621	2.52203	7.35699	3.51488	3.51759	2.66215	7.40846	3.76012	2.07605	1.2536	1.29634	3.16702	2.86631	1.79558	1.40246	3.71584	2.6776	1.47874	1.00807	406	abgR	gene1368	-3.24832	-1.89808	0.584327	-0.723333	3.46265
gene4099	iclR	Chromosome:4220826-4221651	18.8502	22.9898	28.0835	63.3388	16.4537	24.1773	25.1322	57.1688	27.4805	23.4095	23.0554	65.7269	14.2838	9.15016	7.40047	10.5694	19.4678	9.48152	8.91826	10.4628	15.7637	9.11935	8.53369	10.2998	3340	iclR	gene4099	-3.23014	-14.4498	4.47342	-0.15277	3.46265
gene1631	mlc	Chromosome:1665367-1666588	11.4176	7.74301	12.7194	9.23136	11.2697	8.16691	11.4612	10.1121	10.0681	8.63271	14.7636	13.0294	9.97521	4.14816	2.08565	2.94103	11.6733	7.29702	2.17828	3.61108	10.8459	5.86549	3.1607	1.63057	692	mlc	gene1631	-3.22668	-3.20251	0.99251	-6.2488	3.46265
gene3191	kbaZ	Chromosome:3276935-3278216	1.37325	1.84277	2.25202	2.93074	2.0581	2.55087	2.50695	3.65343	1.51942	1.82621	2.83802	3.05344	1.23069	1.39895	1.47709	1.46574	1.21354	1.42339	1.61616	0.786902	0.960154	1.96309	1.77464	0.879844	2372	kbaZ	gene3191	-3.21935	-0.53903	0.167435	-0.0474964	3.46265
gene2836	ygcE	Chromosome:2899917-2901396	1.57957	1.60682	1.63054	1.90432	1.61128	1.35298	2.22094	2.66525	1.39348	1.72147	1.85054	4.2482	1.51937	1.51933	0.693173	1.10779	1.58034	2.07678	1.55134	1.10784	1.78431	1.95435	1.22649	1.48642	1989	ygcE	gene2836	-3.21061	-0.644881	0.200859	-0.40998	3.46265
gene970	matP	Chromosome:1017707-1018160	25.0217	25.4533	24.5826	37.3775	23.8822	22.3223	23.8015	36.2718	26.2868	22.78	24.3342	33.4047	27.0239	19.3621	23.4249	12.679	26.4623	27.8435	21.288	13.3302	25.7473	19.7104	25.1199	22.8326	4345	matP	gene970	-3.19741	-6.20036	1.93918	-0.902874	3.46265
gene1641	pntA	Chromosome:1674394-1675927	38.8556	33.9136	41.2799	50.9719	32.2587	39.8054	43.506	47.1692	45.6292	39.0789	38.8157	42.7209	24.8566	27.824	24.4723	13.5661	32.4124	32.3241	26.1943	16.58	25.0028	28.465	30.9854	27.451	703	pntA	gene1641	-3.19571	-5.47148	1.71213	-0.973857	3.46265
gene2423	dsdC	Chromosome:2474715-2475651	3.22416	2.09905	4.26009	4.42258	3.39736	3.57854	4.85801	4.15365	2.5549	3.19314	3.80931	4.09613	3.06429	2.99921	2.89767	2.27005	3.79416	3.04616	2.91829	2.0261	3.01371	3.61038	2.49234	3.23629	1548	dsdC	gene2423	-3.193	-0.763704	0.239181	-0.575242	3.46265
gene228	rayT	Chromosome:247636-248134	5.03044	3.91956	8.64232	10.1852	5.33254	5.64999	8.73537	10.3415	4.92978	5.33236	5.28924	11.5142	3.12105	5.4174	4.20841	3.1085	4.44538	5.21409	4.57473	3.84338	5.86198	5.65014	6.79624	6.446	1389	rayT	gene228	-3.18901	-1.96011	0.614645	-0.0136847	3.46265
gene1647	rstB	Chromosome:1680905-1682207	7.42278	13.5856	12.307	7.07616	8.32113	13.5578	11.5753	7.41145	6.77051	13.9409	10.2559	6.87098	7.33576	7.09621	19.8009	24.214	6.44763	6.09236	10.6644	23.1556	6.02746	6.67064	8.22874	16.1816	709	rstB	gene1647	3.12684	5.34898	1.71067	-14.4096	3.46265
gene2214	yeiI	Chromosome:2249721-2250810	22.5787	18.7362	13.7029	9.78517	20.3422	19.131	15.775	10.0036	22.4	14.6228	12.5424	11.2569	23.7325	45.7229	51.3298	33.3275	21.2292	46.6904	51.2257	45.9656	26.0955	40.0153	55.267	54.6069	1318	yeiI	gene2214	3.12494	10.9073	3.49038	-1.88818	3.46265
gene3219	yhbW	Chromosome:3301469-3302477	82.7401	35.2754	39.5043	40.4666	63.5436	32.9781	35.7114	41.7097	84.4957	39.1762	40.8178	48.6015	65.2451	149.435	205.778	119.149	76.4707	154.876	178.016	172.344	50.0749	123.875	174.401	203.013	2403	yhbW	gene3219	3.11056	44.3185	14.2477	-3.56263	3.46265
gene1661	add	Chromosome:1700256-1701258	57.3756	58.8867	47.3273	36.4098	49.5234	54.2025	49.9262	36.5323	58.9413	56.1163	53.2202	38.7857	52.3841	43.8028	60.9129	52.0576	49.271	49.8595	51.4565	69.6506	48.1189	34.4425	43.4381	52.248	724	add	gene1661	3.10698	9.37729	3.01813	-0.553652	3.46265
gene1472	hicA	Chromosome:1507309-1507486	50.4583	88.4976	108.563	67.1253	53.8066	81.2511	43.6943	34.6121	43.9482	48.8591	59.2996	32.088	90.1998	142.813	146.601	124.036	63.233	117.512	183.735	148.39	68.6126	137.777	216.163	235.776	517	hicA	gene1472	3.1034	35.236	11.354	-20.0515	3.46265
gene1680	slyB	Chromosome:1717899-1718367	189.397	259.714	290.481	202.02	175.288	292.82	283.359	201.54	185.064	231.161	275.42	171.089	176.102	307.193	459.288	365.054	168.936	331.898	406.965	433.094	162.419	328.337	450.491	509.671	745	slyB	gene1680	3.09754	87.0046	28.0883	19.6086	3.46265
gene2556	yfgC	Chromosome:2614115-2615579	11.1886	9.60324	13.1996	9.24957	8.66721	12.0682	10.662	9.7943	11.429	10.678	10.4268	9.749	10.5599	15.4425	21.8845	13.6496	10.8483	15.7336	17.7703	20.4587	9.41075	13.6036	19.237	24.6299	1693	yfgC	gene2556	3.09521	3.44689	1.11362	-17.6761	3.46265
gene912	ycaD	Chromosome:945093-946242	2.56405	5.01331	2.81102	2.7406	2.40278	2.97479	3.06618	2.93355	1.68218	4.28325	3.5749	4.50346	2.53545	3.09761	10.6616	8.08862	2.01695	3.20755	4.52105	11.6586	2.62625	3.43585	5.79176	11.5315	4281	ycaD	gene912	3.09082	2.52557	0.817119	10.7556	3.46265
gene4458	fhuF	Chromosome:4602897-4603686	5.86321	15.4307	13.6225	5.11883	5.45242	9.82919	12.9454	4.58591	6.79337	14.569	12.7412	5.1254	2.8757	1.9868	12.9924	36.926	3.4443	3.09692	9.06134	25.9557	2.47471	1.67796	7.72228	21.0574	3735	fhuF	gene4458	3.08629	8.6268	2.7952	-23.9898	3.46265
gene2378	flk	Chromosome:2435971-2438142	15.9326	15.0353	8.7497	6.64225	12.9695	12.5038	8.14849	4.85518	16.5294	11.733	7.58311	4.76281	13.9033	9.29436	16.2921	11.2247	14.3707	9.67793	11.7878	15.8726	15.1456	8.48518	12.0661	15.853	1498	flk	gene2378	3.08478	3.78617	1.22737	-0.110265	3.46265
gene2625	pgpC	Chromosome:2695936-2696572	16.6078	16.0051	21.3879	13.3014	15.768	19.3738	19.2069	13.6621	13.4201	13.7903	17.8742	13.8812	15.5766	23.5164	36.0058	29.6175	12.6057	22.5815	23.2589	29.2628	11.8088	26.2179	22.5231	35.0954	1767	pgpC	gene2625	3.08335	5.89932	1.91328	-30.8664	3.46265
gene645	ybeD	Chromosome:661601-661865	80.6689	110.643	59.881	73.4322	56.0593	85.5728	73.9758	83.7133	99.6565	105.093	63.3267	87.7574	74.153	63.8564	122.191	159.143	72.1546	59.2088	104.829	179.013	75.4564	51.1109	86.3313	184.235	3992	ybeD	gene645	3.08306	37.3209	12.1052	-13.2499	3.46265
gene865	nfsA	Chromosome:890135-891129	198.931	150.492	186.261	70.1728	183.436	174.065	167.613	73.2285	186.567	144.554	169.341	71.1896	196.251	171.276	234.654	233.722	176.697	164.132	206.559	246.706	210.932	133.848	163.205	220.919	4229	nfsA	gene865	3.07795	49.8829	16.2065	-0.48325	3.46265
gene3849	ilvG	Chromosome:3948582-3950487	15.199	14.2172	39.0333	19.0961	13.6564	17.1143	34.6405	17.7487	21.4794	13.9854	33.6777	20.8749	8.87976	14.0705	31.0341	23.4666	14.5498	15.6191	39.477	39.9439	8.61143	20.5934	83.0785	109.49	3083	ilvG	gene3849	3.06266	14.7232	4.80733	6.24646	3.46265
gene2972	ygfB	Chromosome:3052887-3053466	67.0463	67.7759	64.0607	41.8687	63.4321	68.6594	56.5448	35.5312	65.8294	60.9609	58.7702	43.0726	82.1081	71.6298	67.4025	70.6754	70.1399	73.489	73.4203	72.5061	77.7615	69.0639	84.7895	92.2302	2134	ygfB	gene2972	3.06041	9.10542	2.97523	-0.112559	3.46265
gene832	ybiS	Chromosome:854046-854967	26.8157	42.0557	26.9007	15.9157	25.9379	40.3657	22.7776	13.5947	24.9749	33.1162	21.9878	17.6716	28.511	24.4956	43.3882	49.3636	27.7224	23.1298	32.221	54.0761	32.8829	21.5889	34.8958	54.516	4194	ybiS	gene832	3.05933	12.7773	4.17651	-1.8287	3.46265
gene169	frr	Chromosome:192871-193429	234.049	217.378	186.617	134.429	232.739	232.815	182.116	134.894	246.315	194.778	175.712	144.533	210.679	208.302	217.198	175.318	244.131	198.41	188.628	206.282	233.881	181.516	208.597	238.9	755	frr	gene169	3.04927	27.3296	8.96267	0.178688	3.46265
gene3617	yiaC	Chromosome:3711114-3714417	27.4835	13.7762	11.6954	15.3665	16.8796	12.4001	13.3368	12.4512	25.2505	12.7484	12.4438	6.1214	21.079	24.1566	25.3567	15.7748	19.0709	22.0501	28.7084	19.6667	20.3609	27.7173	34.0893	40.9806	2835	yiaC	gene3617	3.04455	5.68122	1.86603	-0.571246	3.46265
gene3343	aroE	Chromosome:3427257-3428860	47.176	51.529	32.6768	24.4773	39.9972	46.5409	30.1959	21.9564	61.1989	41.4359	30.3428	19.5015	43.6839	31.4281	55.7576	48.9045	46.7535	25.7196	46.0555	47.3122	46.6315	24.8011	45.9099	54.3127	2535	aroE	gene3343	3.04181	13.3252	4.38069	-0.361565	3.46265
gene12	dnaK	Chromosome:12162-14079	177.787	151.029	133.095	151.804	134.005	182.982	130.823	161.782	254.028	224.029	132.385	167.698	117.85	152.615	175.418	201.285	162.674	175.323	146.691	210.349	121.258	151.063	136.934	251.973	225	dnaK	gene12	3.03815	39.3621	12.9559	-1.84309	3.46265
gene4011	hslU	Chromosome:4118438-4119770	44.0496	41.8864	28.4646	26.1886	35.227	36.9862	27.4389	32.1871	55.8737	50.8942	32.0411	37.557	40.7198	30.454	61.1135	69.4579	49.0023	32.308	43.417	73.442	39.8478	30.1902	34.8892	67.2052	3255	hslU	gene4011	3.03698	14.9183	4.91221	-1.80638	3.46265
gene1410	ydbK	Chromosome:1435283-1438808	49.4907	51.8576	55.1578	39.9675	51.0352	68.9506	59.5085	41.7917	44.6575	44.1094	52.6229	36.3476	67.6346	197.456	245.261	179.279	48.44	211.354	257.036	246.73	59.8888	192.355	252.679	253.521	451	ydbK	gene1410	3.01974	58.1123	19.2442	-21.1076	3.46265
gene1693	grxD	Chromosome:1731777-1732125	263.501	248.821	220.055	125.708	251.542	233.757	206.844	130.256	244.329	219.011	193.972	118.85	251.622	159.877	276.987	229.994	247.365	173.17	263.255	350.539	248.897	151.164	232.095	354.874	759	grxD	gene1693	3.01508	69.5029	23.0517	-0.689161	3.46265
gene642	lipA	Chromosome:658473-659439	89.8196	67.1298	54.4135	42.5908	82.7254	60.5363	55.6553	46.1211	76.3291	56.4108	56.6493	48.107	95.8023	300.655	343.541	274.002	86.9032	355.035	334.642	330.969	86.1282	310.754	361.756	405.087	3989	lipA	gene642	3.00568	88.3564	29.3965	-6.4979	3.46265
gene3021	yggN	Chromosome:3098925-3099645	19.6977	12.0349	11.4152	16.7825	20.8495	13.6199	11.8688	12.8245	19.3903	12.7055	11.6391	10.6843	20.253	16.6015	33.2275	30.4316	23.5347	16.0697	27.5991	35.1749	20.441	13.609	23.4025	36.7279	2188	yggN	gene3021	2.99606	7.15473	2.38804	-2.44111	3.46265
gene2459	gltX	Chromosome:2517278-2518694	31.6238	36.0253	22.1083	14.6909	28.4588	34.0011	22.2772	16.0111	35.452	31.7975	23.9802	17.3972	36.5097	20.2808	56.2946	61.5592	32.441	18.8002	35.8383	66.2542	37.8255	16.8213	30.6075	64.8929	1587	gltX	gene2459	2.99067	16.6798	5.57727	-1.84695	3.46265
gene2273	rcsB	Chromosome:2314198-2314849	132.91	112.286	104.126	86.1829	112.719	112.485	92.5173	98.427	141.727	118.609	103.287	86.7672	114.729	143.586	121.792	101.67	116.832	135.463	148.676	124.973	122.762	118.245	147.513	144.68	1382	rcsB	gene2273	2.98108	15.4358	5.17791	-0.183162	3.46265
gene4141	uvrA	Chromosome:4269071-4271894	11.1863	15.0338	13.4945	12.5774	10.7961	15.9788	13.6284	13.385	11.1577	13.1695	14.6191	13.1106	12.01	11.6044	25.7817	23.0633	10.9374	10.3898	15.9809	22.7866	11.003	10.8406	16.0884	25.7795	3388	uvrA	gene4141	2.97682	4.08982	1.37389	8.98866	3.46265
gene711	kdpF	Chromosome:726281-728044	28.2057	0	0	0	0	0	0	0	0	0	0	0	45.6939	38.585	316.869	148.942	0	0	141.833	316.514	0	0	77.8701	212.339	4062	kdpF	gene711	2.97647	82.6303	27.7612	-28.2956	3.46265
gene1066	mdtG	Chromosome:1113486-1114713	1.81487	3.25427	2.258	1.26582	1.84965	1.68626	2.25305	2.09797	1.41681	2.03406	2.09672	2.36369	2.94013	6.0595	12.7861	6.65973	1.96963	5.38106	8.97139	10.3555	1.95428	4.94535	8.91693	9.95758	78	mdtG	gene1066	2.97627	2.43477	0.818062	47.4761	3.46265
gene2841	pyrG	Chromosome:2906050-2907688	72.855	57.9499	44.298	31.3238	68.9546	53.3313	42.7084	29.6217	61.5575	45.0035	42.368	30.1499	80.7701	58.1777	78.5186	75.3786	83.0919	60.8621	62.1253	77.3227	79.7561	63.6088	65.1878	78.1402	1995	pyrG	gene2841	2.96317	11.6193	3.92123	0.0416432	3.46265
gene3861	trxA	Chromosome:3963783-3964113	813.928	1073.85	1070.01	665.437	764.852	1125.23	919.274	615.405	844.696	987.513	862.034	711.86	737.606	1275.4	1317.54	1115.52	693.183	1128.37	1364.9	1254.35	759.18	1122.12	1540.27	1710.11	3097	trxA	gene3861	2.95926	266.482	90.0501	-3.91181	3.46265
gene1601	relB	Chromosome:1629025-1650732	36.5195	32.1961	20.1056	39.1357	37.6447	49.4311	47.1285	50.161	25.3215	38.0427	47.711	46.7703	51.274	161.531	222.228	120.527	31.5998	171.843	306.064	232.225	28.002	138.748	341.116	348.24	660	relB	gene1601	2.95537	68.7538	23.2641	20.6404	3.46265
gene1465	ydcL	Chromosome:1500480-1501149	9.06805	12.6664	6.70615	12.5315	9.99853	9.20557	9.20517	10.7694	8.24481	9.99184	9.80201	14.1441	11.7304	49.0644	59.6789	34.3052	9.72025	47.2028	87.2841	64.5482	8.0057	37.0231	85.941	93.7388	509	ydcL	gene1465	2.95336	18.8257	6.37433	24.2892	3.46265
gene2377	pdxB	Chromosome:2434736-2435873	18.8538	19.8995	15.9689	12.1444	15.2975	20.2696	15.7398	10.8308	17.2887	18.1172	16.2652	14.7208	18.9599	15.4566	23.3026	23.4203	18.1525	16.4681	18.0624	24.6769	17.8074	13.5155	18.3437	23.8675	1497	pdxB	gene2377	2.95303	3.89825	1.32009	-1.26887	3.46265
gene443	clpX	Chromosome:456649-457924	188.779	117.582	120.565	112.37	155.878	129.57	113.199	112.972	197.802	127.327	112.955	106.024	155.269	180.591	204.321	135.603	184.22	175.895	201.379	176.396	166.587	157.504	206.768	250.17	3705	clpX	gene443	2.9481	30.9265	10.4903	-0.403542	3.46265
gene113	lpd	Chromosome:127911-129336	333.494	460.211	333.531	216.221	290.859	489.252	334.229	204.193	349.188	447.883	351.211	198.514	226.963	431.43	439.075	558.455	259.265	462.432	378.616	441.447	211.165	399.746	377.817	442.754	148	lpd	gene113	2.94682	119.33	40.4945	-1.48223	3.46265
gene2761	mltB	Chromosome:2822512-2823598	4.3527	4.64554	1.96422	4.40454	4.71975	5.57772	3.65851	4.15698	5.354	3.91051	3.52626	3.1802	4.10373	4.24619	8.81788	5.74618	4.32203	4.54271	6.18952	9.60874	4.22075	4.36615	5.51595	7.25196	1907	mltB	gene2761	2.94602	1.67628	0.568998	-2.85678	3.46265
gene3291	sspA	Chromosome:3374803-3375442	252.752	269.474	202.049	119.445	235.635	269.069	214.36	127.044	256.234	236.225	224.476	130.962	245.632	187.823	235.268	249.057	249.75	200.471	211.161	236.06	253.406	196.84	236.859	290.263	2481	sspA	gene3291	2.94433	47.1108	16.0005	-0.144027	3.46265
gene815	ybiJ	Chromosome:836887-837148	19.2301	26.7185	24.1004	28.9513	12.8927	28.5683	20.6122	26.6576	16.0281	19.1187	28.7731	33.1575	31.9129	175.162	305.609	120.121	18.6687	135.017	298.35	247.372	13.3578	146.308	347.028	391.933	4175	ybiJ	gene815	2.94272	82.0011	27.8658	21.3432	3.46265
gene2229	lpxT	Chromosome:2266875-2267589	20.9167	18.8296	12.6818	7.61718	18.8687	16.1603	10.7172	9.64386	25.5773	15.1465	13.5634	5.68946	25.4891	20.0887	38.124	29.8122	25.8404	17.6934	28.6994	40.4354	26.2235	10.2158	20.7819	25.083	1334	lpxT	gene2229	2.94149	7.77836	2.64436	-0.661917	3.46265
gene53	lptD	Chromosome:54754-57109	27.0793	28.2756	21.9611	25.172	24.9831	29.0791	21.6451	25.0694	30.931	25.8546	21.29	24.147	27.8241	29.8594	37.7186	29.6649	29.4949	34.2092	35.8628	33.9827	28.0117	30.2599	37.0772	44.0538	3865	lptD	gene53	2.93659	4.25234	1.44805	-1.89091	3.46265
gene2586	pepB	Chromosome:2653096-2654380	35.926	37.0495	40.9585	25.2543	31.1862	45.729	39.512	24.9234	27.5334	36.6867	43.0975	22.8372	37.9509	75.6923	90.0161	72.6218	26.3716	77.7786	97.6527	82.3952	33.0014	68.0279	96.449	98.9269	1725	pepB	gene2586	2.93631	19.7756	6.73486	-8.75942	3.46265
gene3012	yqgF	Chromosome:3090958-3091938	53.9166	44.4783	29.2768	18.9959	50.7561	50.9853	28.4398	18.8902	54.2106	43.7548	32.9752	22.7016	52.647	41.6273	82.1442	65.5222	55.4727	34.9994	53.4811	75.9191	59.5448	23.3939	41.1893	67.8347	2178	yqgF	gene3012	2.93229	18.1681	6.19586	-0.587131	3.46265
gene1512	adhP	Chromosome:1550851-1551862	7.44778	5.47393	6.15407	20.2584	7.10114	5.30439	3.5905	19.6138	6.83649	6.0047	4.38556	16.0604	8.71754	25.1778	47.7488	29.7537	5.26355	26.6809	43.5297	46.5577	6.32153	21.8011	43.5995	58.7106	562	adhP	gene1512	2.93184	10.1463	3.46071	4.01408	3.46265
gene3794	yieE	Chromosome:3891903-3892653	17.9239	6.80074	8.67272	8.59724	12.3768	7.13786	8.56325	6.3875	18.0681	7.10001	7.85685	8.68009	14.8453	22.2332	24.6035	17.4992	17.2547	16.463	22.1703	19.6608	13.0048	15.4888	24.026	27.3341	3028	yieE	gene3794	2.92935	4.82801	1.64815	-1.06744	3.46265
gene1259	galU	Chromosome:1290679-1291588	74.0944	44.8602	41.7751	38.3428	63.4178	47.2152	39.792	38.5608	76.9958	43.7071	39.8562	32.6521	66.6698	102.337	129.121	69.1775	67.2027	105.559	135.791	109.893	70.3076	90.503	140.973	138.106	285	galU	gene1259	2.92052	25.8564	8.85334	-1.35618	3.46265
gene3329	yhdV	Chromosome:3416411-3416633	7.85251	7.98795	25.9389	6.05885	9.44355	7.9716	14.7897	11.1577	4.66688	7.11308	17.3956	24.136	3.81637	6.44527	35.2867	66.3451	10.8715	10.433	21.7175	51.1085	5.16091	7.53699	8.67165	47.2924	2523	yhdV	gene3329	2.92047	12.7577	4.36838	5.10567	3.46265
gene1724	sufA	Chromosome:1762041-1762410	1.14165	5.03248	4.19018	15.66	1.96138	5.4085	5.57467	14.5996	1.13084	5.51545	4.21514	12.2817	1.54125	45.8116	53.4397	37.1761	0.65857	45.5044	66.4975	42.7039	0.416849	49.31	83.5242	117.46	791	sufA	gene1724	2.90639	17.802	6.12512	5.72846	3.46265
gene2136	yegQ	Chromosome:2163691-2165053	11.3046	12.8817	10.4725	4.82247	10.6445	13.4071	7.39287	3.70678	10.9822	10.2647	9.30773	4.00921	13.7352	7.06311	19.9961	25.7576	12.3682	5.59618	13.8696	29.3354	14.8237	5.86857	11.8536	28.6405	1232	yegQ	gene2136	2.90421	7.53899	2.59588	-2.2054	3.46265
gene2958	fldB	Chromosome:3037876-3038398	90.3442	104.888	91.1598	62.6072	86.3618	102.262	80.5542	66.6458	81.01	83.6296	73.351	59.0049	89.1303	190.596	181.756	133.767	82.1979	199.726	205.254	199.653	89.098	189.954	261.168	259.239	2118	fldB	gene2958	2.9035	43.9563	15.1391	-4.18987	3.46265
gene3406	tusC	Chromosome:3472994-3474462	35.9809	29.8538	22.133	14.4756	33.4981	28.9764	26.9221	17.137	39.1245	34.4136	17.8119	15.446	45.5899	28.3229	42.9057	35.0278	35.1343	28.0419	30.3235	35.1884	32.5872	25.0814	26.0826	31.7783	2605	tusC	gene3406	2.90119	6.49755	2.23961	0.0762285	3.46265
gene3887	cyaA	Chromosome:3989175-3991722	19.77	21.3953	17.2531	15.5789	16.9365	18.6791	18.3817	15.7632	23.188	21.181	18.4926	17.3383	19.1036	25.759	36.5138	21.9857	20.5932	24.3574	30.2901	28.4851	17.9484	23.1717	29.4781	36.1972	3121	cyaA	gene3887	2.89908	5.02775	1.73426	-2.69957	3.46265
gene395	yaiA	Chromosome:406202-406394	125.784	123.996	95.1884	210.114	104.708	118.477	89.5523	217.421	104.041	102.193	72.9214	183.345	270.997	1637.33	2134.19	842.246	127.914	1959.77	2513.72	2310.79	113.635	1642.92	2828.23	3436.28	3185	yaiA	gene395	2.89854	657.48	226.831	27.5814	3.46265
gene2213	nfo	Chromosome:2248861-2249719	30.8904	29.8569	25.96	18.1914	29.759	33.4103	24.7703	21.3308	25.0215	23.5795	18.9403	16.5639	36.6359	105.775	121.352	75.0802	26.5625	110.807	130.532	108.852	29.0933	88.4394	129.517	150.686	1317	nfo	gene2213	2.89563	30.3097	10.4674	-7.58383	3.46265
gene2357	yfcE	Chromosome:2417255-2417810	28.1502	36.1138	26.3233	29.2829	25.4135	40.9544	28.8922	28.2793	25.3083	30.7779	25.0543	20.3911	29.9185	63.2823	77.5504	48.9972	26.0646	64.7167	75.51	67.8058	26.7108	62.1696	85.1418	100.561	1475	yfcE	gene2357	2.88864	16.0792	5.56637	-14.903	3.46265
gene2961	ygfZ	Chromosome:3039334-3040315	19.9256	22.4115	19.4723	18.5407	19.2732	18.4188	21.6968	17.4938	22.2039	17.7558	23.4645	19.419	26.1126	62.3829	94.18	56.3516	21.0961	86.5857	94.1882	89.7117	21.2938	67.637	92.1311	107.93	2122	ygfZ	gene2961	2.88859	21.0722	7.29497	-52.573	3.46265
gene3576	gadE	Chromosome:3656388-3656916	0.485604	1.38314	1.06938	1.99831	0.834277	1.18312	0.609737	1.10399	0.432903	0.703802	0.662002	2.08962	0.944027	4.51723	6.54644	6.41065	0.168075	1.29036	2.68604	4.57738	1.48938	2.33046	1.34065	2.92459	2791	gadE	gene3576	2.88857	0.899334	0.311342	3.87374	3.46265
gene4373	fecE	Chromosome:4508712-4509480	21.5364	32.9185	20.0683	10.6188	22.8134	27.8668	18.4481	11.2574	20.5586	26.1796	20.1562	10.461	15.9985	9.61694	20.6843	34.7654	14.966	10.2544	17.1141	30.1778	16.379	8.30053	11.2445	16.8011	3643	fecE	gene4373	2.86933	8.33598	2.9052	-0.984664	3.46265
gene2651	pka	Chromosome:2717974-2720635	19.0064	33.848	42.2127	34.8178	23.61	44.9602	42.8573	36.8698	11.5889	35.4891	39.4596	37.9884	24.836	9.2859	7.62579	8.55534	14.0966	11.6278	7.21312	7.21484	22.9237	12.6003	7.28395	7.23137	1795	pka	gene2651	-3.18283	-10.1533	3.19003	-0.724367	3.99266
gene1872	kdgR	Chromosome:1907331-1908123	31.0931	41.4829	39.0877	40.8793	35.122	47.5914	34.9423	45.473	29.2612	35.3398	35.1104	39.1491	35.0259	32.3587	27.6559	27.9771	32.878	30.6927	24.8925	25.3429	34.7037	38.3961	28.5153	21.3528	953	kdgR	gene1872	-3.17584	-5.96633	1.87866	-1.39286	3.99266
gene4312	ytfP	Chromosome:4445916-4446258	90.515	102.205	115.445	121.637	97.1917	101.536	123.124	122.183	118.348	97.775	117.611	158.581	77.7173	87.9145	88.9756	69.3056	105.342	83.1796	80.2211	80.2424	77.336	72.7603	66.8463	71.5488	3576	ytfP	gene4312	-3.17307	-15.647	4.93119	-0.365743	3.99266
gene2795	ygbI	Chromosome:2858488-2859256	14.5622	21.1132	28.8738	22.8161	14.9533	24.8082	22.6515	26.003	13.6781	19.1041	20.7266	20.579	17.1735	12.441	11.5958	12.0795	14.1936	15.814	11.9237	11.7706	15.6456	15.6639	13.555	13.4409	1944	ygbI	gene2795	-3.1717	-4.06165	1.28059	-0.419496	3.99266
gene805	ybhR	Chromosome:823852-825331	1.77726	2.12695	4.22079	4.12285	1.85597	2.26411	3.13587	4.25837	1.39798	2.3675	3.14734	4.71292	2.25819	2.04989	2.1532	2.48424	2.53291	3.24099	2.62851	2.1899	1.45054	3.51203	3.17488	1.04938	4164	ybhR	gene805	-3.16877	-1.01116	0.319103	-0.0859404	3.99266
gene3418	prkB	Chromosome:3482511-3483381	16.8206	12.4966	13.0063	16.2838	16.9655	11.4158	14.634	15.8441	15.9358	17.1199	16.7472	17.2821	18.3706	14.4138	12.2085	11.1028	19.0519	15.2754	11.5232	9.8619	15.7337	15.1924	13.4358	10.671	2618	prkB	gene3418	-3.16301	-2.48984	0.787173	-29.8721	3.99266
gene2846	rlmD	Chromosome:2911720-2913022	15.4187	14.4602	16.6197	15.8477	15.3128	15.0125	16.2534	16.126	12.0932	12.1755	14.1141	13.3015	14.7644	11.448	8.21011	11.426	13.8376	11.804	9.36739	7.6542	14.6292	9.42142	9.25733	9.70894	2000	rlmD	gene2846	-3.16147	-2.06184	0.652179	-3.87414	3.99266
gene2670	yfiR	Chromosome:2739896-2741631	13.0863	10.3651	9.53277	11.5616	12.1852	11.7636	9.61641	15.0459	12.7644	7.51057	9.02212	9.51841	15.0505	9.8392	6.17235	4.74754	15.0403	9.29058	7.03255	3.81137	13.1309	7.67052	9.65266	6.01628	1812	yfiR	gene2670	-3.15764	-2.75614	0.872848	12.4872	3.99266
gene1300	yciX	Chromosome:1333314-1333482	44.3097	68.684	54.2097	189.936	39.875	64.2595	92.7273	245.843	40.7549	68.8067	50.3378	220.503	85.4555	63.5014	94.8159	38.9966	76.6811	98.1175	79.5754	85.2389	64.7148	60.756	23.3009	63.5377	332	yciX	gene1300	-3.1437	-57.7156	18.3591	-0.0892813	3.99266
gene3544	rhsB	Chromosome:3617214-3621805	2.41944	2.39765	2.20568	2.2281	2.46717	3.21673	2.72758	2.79459	2.26123	2.36835	3.17861	2.3749	2.88276	2.66915	1.57822	1.68973	2.52571	2.19485	1.64832	1.90926	3.29994	3.23987	1.87458	1.46887	2757	rhsB	gene3544	-3.14051	-0.493426	0.157116	-15.8522	3.99266
gene2487	murR	Chromosome:2542773-2543631	2.55014	1.76205	4.06177	2.72252	3.71988	2.63766	4.63185	3.69187	2.43066	2.26642	4.09963	4.58465	3.35179	1.64554	1.62163	0.889274	3.16418	2.344	1.33073	1.07988	2.9515	1.03911	1.32838	1.44891	1616	murR	gene2487	-3.13991	-1.06394	0.338845	-1.45107	3.99266
gene1933	tap	Chromosome:1967406-1969008	0.562734	0.412157	1.32185	1.73678	0.580073	0.685521	1.13053	1.72712	0.334442	0.550523	1.30415	2.49071	0.583451	0.400302	1.0115	0.713172	0.272679	0.448594	0.792318	0.858812	0.246564	0.810184	0.87001	0.508366	1019	tap	gene1933	-3.12986	-0.386423	0.123463	0.254029	3.99266
gene3658	yiaU	Chromosome:3750014-3752122	2.36723	2.07591	3.14581	2.20441	2.31396	2.56886	3.16026	3.36361	2.24374	2.07038	2.50381	3.63804	2.84317	2.62417	2.52184	2.90955	2.68402	2.12387	1.84711	2.47322	3.30834	2.84014	2.25359	1.5363	2879	yiaU	gene3658	-3.12869	-0.521771	0.16677	-0.751279	3.99266
gene1937	motB	Chromosome:1973352-1975163	0.739907	0.885492	0.958472	1.23135	0.897301	0.972048	1.27516	1.97899	0.711342	1.02506	1.92836	1.87289	0.705098	1.07172	0.733435	0.574577	0.451928	1.01196	0.984871	0.48841	0.667456	0.522188	0.600802	0.655316	1023	motB	gene1937	-3.11819	-0.336291	0.107848	-0.0638268	3.99266
gene2835	yqcE	Chromosome:2898613-2899891	1.14269	0.834544	1.72062	2.26072	1.30878	1.13028	1.5329	2.41467	0.609467	1.16779	1.24822	2.97191	1.51892	1.40286	1.48122	1.23775	0.709877	1.29761	1.03134	1.18365	0.898647	1.40612	1.29425	0.661726	1988	yqcE	gene2835	-3.10929	-0.518698	0.166822	-0.0286044	3.99266
gene445	hupB	Chromosome:460674-460947	1509.75	1469.81	1548.76	1263.71	1480.95	1437.63	1447.44	1305.32	1399.69	1554.24	1367.5	1329.81	1395.81	637.899	368.913	495.289	1493.19	788.06	441.718	406.272	1574.62	645.153	441.967	336.83	3726	hupB	gene445	-3.10527	-297.386	95.7679	6.67303	3.99266
rna116	arcZ	Chromosome:3348598-3351047	1964.98	1348.07	1649.26	1919.66	2525.36	1051.51	1418.52	2207.66	1516.35	1179.73	1103.17	2317.55	2245.59	875.181	385.028	261.415	2504.27	1163.68	517.023	478.61	2502.79	1078.25	672.853	286.682	4390	arcZ	rna116	-3.08785	-737.541	238.853	-10.6076	3.99266
gene92	ftsQ	Chromosome:103154-105244	66.9003	59.9367	69.2605	73.0591	64.4091	64.705	67.2182	70.3137	59.7294	66.8743	70.8989	65.4065	70.4104	75.5217	64.5573	53.5339	75.2152	80.1274	66.1207	60.7117	75.2056	84.9016	76.2068	68.0084	4289	ftsQ	gene92	-3.06895	-7.28269	2.37302	-2.16258	3.99266
gene2774	ascG	Chromosome:2836275-2837286	9.35847	9.20256	13.8824	10.7309	10.9867	11.0838	10.4451	11.8569	8.22697	10.208	10.7645	10.9067	8.52803	6.50781	3.5045	6.69202	8.57013	7.38257	4.90199	4.72578	9.73857	6.92396	3.66021	4.40329	1921	ascG	gene2774	-3.06103	-2.03864	0.666	-2.15828	3.99266
gene894	cspD	Chromosome:921588-921813	150.191	177.227	289.403	486.715	147.078	256.148	328.45	527.116	143.933	202.032	211.147	558.582	133.822	289.698	130.764	85.2575	142.954	371.655	228.459	119.663	139.839	360.391	234.275	158.294	4261	cspD	gene894	-3.05041	-139.189	45.6296	-0.16404	3.99266
gene3847	ilvL	Chromosome:3948344-3948443	10440.7	10326.8	23535.8	26434.7	14834	14816.6	20450.7	28746.5	14600.2	9048.47	17976.3	30758.7	7930.34	14480.4	7914.22	5293.88	13316.8	13399.7	13306.9	9324.28	7795.86	13263.3	18102.6	14278.5	3081	ilvL	gene3847	-3.04998	-5607.49	1838.54	-0.0136094	3.99266
gene1468	ydcO	Chromosome:1502928-1504104	0.744612	0.922119	1.54471	2.08162	1.22364	0.788769	1.69376	2.20805	0.962033	1.61292	1.87572	2.28869	0.78671	1.68293	0.18185	0.854775	0.784369	1.25455	1.13956	1.16254	1.7022	1.32063	1.34068	0.974888	512	ydcO	gene1468	-3.03303	-0.505795	0.166762	-0.191545	3.99266
gene1040	pgaA	Chromosome:1089088-1091512	2.72157	3.77787	2.86142	3.86442	2.89797	3.19454	3.02571	4.59218	3.11701	4.05746	4.05803	2.91911	3.67417	2.75352	1.51281	1.98356	2.84555	2.63661	2.4591	1.65428	3.44698	3.53738	2.58283	2.02752	50	pgaA	gene1040	-3.01918	-0.736985	0.244101	-2.23581	3.99266
gene615	ybdH	Chromosome:631611-632700	5.8669	6.65532	6.52521	14.4491	5.25354	5.91977	6.92017	16.3695	5.86415	6.53837	6.96802	14.9728	6.85477	9.19322	5.79208	5.16342	7.63021	10.59	7.68832	5.5861	5.60859	10.8357	7.26423	5.35361	3959	ybdH	gene615	-3.0008	-3.6522	1.21707	-0.249037	3.99266
gene272	yagB	Chromosome:279650-279959	6.99313	10.0778	19.2501	24.7306	6.00717	12.4236	26.2203	24.8414	3.89637	8.44616	15.889	24.1814	10.857	11.5595	18.0038	10.0012	4.03404	11.9366	12.4543	9.15534	5.10678	16.7803	5.63108	13.1615	1865	yagB	gene272	-2.97645	-5.60695	1.88377	0.163067	3.99266
gene3474	bioH	Chromosome:3542095-3542866	8.65777	8.69418	7.94412	8.99253	8.58129	8.22566	9.29138	9.77841	10.3899	8.34523	10.4976	8.5292	9.1707	7.28843	6.85829	6.44739	12.1016	8.664	6.0001	7.22429	9.60517	8.92247	7.66098	6.26708	2680	bioH	gene3474	-2.97315	-1.28844	0.433359	-25.0894	3.99266
gene2458	yfeD	Chromosome:2516834-2517227	34.775	28.0968	40.3056	32.9513	41.7352	29.3905	32.0345	33.5718	28.6772	25.9238	33.1737	32.7309	41.2415	15.2503	15.8885	15.8152	42.6161	17.8694	12.1319	10.8294	50.3034	18.3657	13.3215	8.76823	1586	yfeD	gene2458	-2.97118	-10.3564	3.48561	-71.2116	3.99266
gene3637	xylF	Chromosome:3729153-3730146	1.35603	1.29828	2.04936	3.38504	1.3704	2.0244	1.66928	3.74024	1.1259	2.27604	2.31077	3.30987	1.48607	2.5643	1.34417	2.21136	1.51846	1.72216	1.60442	0.98462	1.7475	2.00973	1.87186	2.10175	2856	xylF	gene3637	-2.96005	-0.66726	0.225421	0.00799637	3.99266
gene1299	ymiA	Chromosome:1333183-1333312	99.7613	167.147	64.6151	422.601	90.7369	83.4022	208.771	416.916	95.9099	85.0515	130	378.782	142.602	144.5	131.852	61.9759	111.711	162.432	132.79	158.045	167.129	126.732	129.609	132.534	329	ymiA	gene1299	-2.95752	-103.651	35.0466	-0.0859361	3.99266
gene2039	insH1	Chromosome:2064328-2065345	11.0312	12.2058	12.3594	13.8373	9.44265	13.4382	11.745	15.2893	9.25892	11.8857	12.8617	13.3245	12.9798	7.9953	8.47917	11.1392	9.57862	10.6279	7.68798	10.2505	12.2954	10.5879	8.12126	7.28466	1127	insH1	gene2039	-2.95374	-2.03508	0.688985	-0.624108	3.99266
gene2819	casB	Chromosome:2880176-2882160	2.70683	4.35974	6.62323	7.83202	2.51896	2.74788	3.30436	5.1282	3.51906	3.9844	4.80482	4.15995	3.47156	5.70864	3.16761	2.38226	2.73255	4.24567	3.6864	1.26563	2.71794	5.41264	2.80237	1.69814	1971	casB	gene2819	-2.94331	-1.50683	0.511952	-0.571453	3.99266
gene2863	fucP	Chromosome:2932256-2933573	1.78121	1.49556	1.45279	1.89063	2.52584	2.12394	2.48503	3.13353	1.55429	1.81837	1.44538	1.56424	2.42757	1.3537	1.11169	1.41833	1.41893	1.06432	1.56389	0.951812	2.66342	1.62822	1.40501	0.425693	2018	fucP	gene2863	-2.93831	-0.441147	0.150136	-5.22354	3.99266
gene2486	ucpA	Chromosome:2541853-2542645	165.098	140.998	183.85	136.677	171.657	156.139	189.383	150.107	128.097	135.445	184.763	164.492	203.22	29.4303	14.1285	26.8467	167.724	43.6097	13.1863	15.9744	210.215	46.7431	16.6955	10.475	1615	ucpA	gene2486	-2.93127	-58.1349	19.8327	-19.5943	3.99266
gene2201	preA	Chromosome:2232054-2234522	7.77552	5.14901	7.27449	22.5077	8.06749	8.23393	8.80597	23.9163	8.9704	6.96047	6.65099	21.0877	9.18804	14.9749	3.25428	3.0593	14.5643	24.6451	2.45328	1.64243	12.0911	21.9502	3.95658	0.459104	1304	preA	gene2201	-2.92927	-9.14789	3.12292	-1.10324	3.99266
gene3961	yihS	Chromosome:4068537-4069779	1.69769	2.09704	2.22537	3.89853	2.18751	2.40051	2.28393	2.67072	2.02694	3.02074	2.84133	4.37952	2.40652	2.28095	1.3623	1.84098	1.36406	2.45026	1.67688	1.5649	2.25812	3.56448	2.0924	0.912901	3198	yihS	gene3961	-2.9222	-0.774537	0.265053	-0.555062	3.99266
gene1598	rem	Chromosome:1629025-1650732	4.69895	5.3111	9.58146	8.05692	6.27891	2.12009	7.6483	14.8372	4.65443	4.25647	2.66911	11.2334	8.45822	2.85693	0	2.75701	7.22833	6.3587	9.18893	7.03065	10.2943	7.51689	7.20711	0	655	rem	gene1598	-2.91771	-3.75377	1.28655	-0.76795	3.99266
gene1640	pntB	Chromosome:1672995-1674384	46.5249	35.7656	43.5671	56.6877	35.9962	40.9762	44.2357	59.391	48.0175	44.429	42.4012	53.2993	27.5759	28.8438	28.3411	15.2847	35.6618	33.6941	28.5761	21.5747	29.6118	28.6743	34.0175	30.187	702	pntB	gene1640	-2.91656	-6.77461	2.32281	-0.618765	3.99266
gene2599	hcaT	Chromosome:2663456-2665868	5.27828	6.3611	4.19538	6.31212	5.48712	4.30031	4.36208	6.78337	5.79439	4.44625	5.55714	5.99346	5.55538	3.35735	2.64382	3.19554	7.15628	4.57842	2.95848	3.31995	5.74491	5.24366	2.69168	2.27786	1739	hcaT	gene2599	-2.91592	-1.34898	0.462627	-5.13694	3.99266
gene4447	yjjL	Chromosome:4591383-4592745	5.51641	4.86519	6.18376	5.24182	6.16259	4.41385	6.02804	6.48687	5.69295	4.38157	4.90856	6.09734	6.11923	3.9033	3.35812	3.22867	5.3141	4.48296	3.34785	3.35436	5.89376	3.71676	3.52608	2.86405	3723	yjjL	gene4447	-2.9142	-1.0111	0.346956	-5.29055	3.99266
gene4219	cadC	Chromosome:4358418-4359957	3.01716	2.87738	3.46058	3.57685	3.36121	2.44076	3.25568	3.21533	3.15202	2.86116	3.21341	3.47766	3.78046	2.9021	2.25087	1.99154	3.26339	1.95735	3.3781	1.42836	3.25331	3.11086	2.01736	1.77452	3473	cadC	gene4219	-2.91347	-0.653364	0.224256	-3.93885	3.99266
gene2200	preT	Chromosome:2232054-2234522	7.9354	3.46396	5.69113	15.5611	8.35751	5.55569	8.58957	19.5268	6.05328	4.76457	6.37266	17.1016	8.5211	9.10865	1.36625	1.76604	9.10258	17.5718	2.36973	1.09178	9.25848	15.9043	1.34302	1.37332	1303	preT	gene2200	-2.91047	-6.7286	2.31186	-1.09398	3.99266
gene2231	rtn	Chromosome:2268747-2270304	3.90734	3.3596	2.73163	3.6489	3.91586	3.3055	2.53096	3.96569	3.4211	2.65455	3.09139	4.36073	4.10695	2.41806	1.95964	2.3949	4.02497	2.96134	2.39753	1.51376	4.48385	2.67881	1.47684	1.40073	1337	rtn	gene2231	-2.90928	-0.845691	0.290687	-19.6705	3.99266
gene4352	idnT	Chromosome:4489228-4490548	1.74822	1.66364	3.00126	3.11841	1.69552	1.66024	3.00943	3.12511	1.50822	1.78794	1.97004	4.16009	2.10128	2.3144	3.00934	1.63786	2.09828	2.46632	2.12684	0.696119	1.72966	2.84173	2.64678	0.636823	3620	idnT	gene4352	-2.90544	-0.931287	0.320532	-0.45333	3.99266
rna43	mcaS	Chromosome:1403679-1403775	582.201	3511.15	1755.27	5829.1	785.898	970.978	2175.68	4845.34	834.135	2034.17	2090.52	3834.63	640.014	1308.44	233.592	494.092	251.886	1634.52	1306.96	699.991	546.629	1446.91	1836.95	156.534	4454	mcaS	rna43	-2.8987	-1256.73	433.549	-0.0350331	3.99266
gene3106	yqiI	Chromosome:3188653-3189718	1.86395	2.82556	2.14627	2.63198	1.9465	1.26148	2.44751	2.90816	1.79199	1.98639	2.61578	2.35907	1.89468	1.99989	1.43706	1.73695	1.70773	1.90187	1.28647	1.23039	1.92164	1.75398	1.10992	1.10057	2281	yqiI	gene3106	-2.89239	-0.473905	0.163846	-0.77129	3.99266
gene613	cstA	Chromosome:629116-631222	8.66946	19.1527	18.0958	150.379	8.24304	22.6742	20.1162	152.665	9.51326	32.6563	21.4834	155.509	7.20998	12.4255	3.62441	6.63979	7.04346	19.93	6.03167	3.93598	7.35789	19.1751	7.21691	4.35934	3957	cstA	gene613	-2.87862	-44.5427	15.4736	-0.0426705	3.99266
gene4455	yjjP	Chromosome:4599646-4600881	2.77493	1.12911	3.05543	2.85477	1.62091	2.70433	3.0197	3.31204	3.13345	1.75954	3.59378	4.43518	2.15781	1.97395	1.24696	2.3445	2.40111	1.90485	1.81398	1.12101	3.16119	3.32928	1.5322	0.417805	3732	yjjP	gene4455	-2.87685	-0.913979	0.317701	-1.06253	3.99266
gene3063	gpr	Chromosome:3145918-3146959	34.5132	57.4432	76.7215	66.7192	38.6253	80.3016	78.0482	63.9976	22.3439	62.901	68.7431	67.0235	46.7152	30.087	15.8386	33.9483	27.2613	37.2549	18.149	21.2632	44.8061	37.9799	15.2578	17.831	2233	gpr	gene3063	-2.8691	-17.4312	6.07551	-0.586386	3.99266
gene4159	nrfF	Chromosome:4289534-4292162	2.61949	3.90818	2.56381	1.79658	1.50011	2.48193	3.2891	3.47391	4.92989	2.21464	2.38069	4.83087	6.50691	1.91116	1.96186	1.38324	6.64872	3.28694	3.95163	0	8.79934	2.0952	1.9285	1.31467	3406	nrfF	gene4159	-2.84692	-2.00023	0.702595	-20.5507	3.99266
gene2388	smrB	Chromosome:2446627-2447179	41.3233	32.3779	32.5241	26.9772	40.2353	33.2295	30.0874	31.6067	39.2301	27.685	33.2828	28.9047	39.6981	26.4712	25.9037	16.2345	41.6246	28.833	23.8713	17.6557	43.9773	30.8103	20.2207	18.3796	1509	smrB	gene2388	-2.83364	-4.59703	1.6223	2.4174	3.99266
gene1440	ydbD	Chromosome:1473167-1475474	0.718247	1.15684	0.933644	1.5394	0.411321	0.7899	0.845484	0.935513	0.533582	1.05725	1.27494	1.10383	0.945405	0.98255	0.67241	0.829662	0.621489	0.762093	0.677195	0.671658	0.819537	1.04126	0.82622	0.788538	484	ydbD	gene1440	-2.82673	-0.223222	0.0789682	-0.155222	3.99266
gene2221	fruA	Chromosome:2257740-2259432	40.6886	66.216	48.9775	92.5192	33.5713	63.0319	43.15	88.8254	52.8822	73.5035	45.3712	75.922	27.9562	18.2838	15.4427	20.8828	43.0027	27.3482	15.207	14.5711	29.4197	22.9369	17.8658	14.3286	1326	fruA	gene2221	-2.82322	-16.5654	5.86757	-0.528547	3.99266
gene510	allS	Chromosome:530518-531445	0.565811	0.796943	0.958472	1.67911	1.04685	0.530208	1.27516	1.73161	0.452672	0.985637	1.11252	1.33778	0.987137	1.13126	0	0.344746	0.52725	0.867398	0.656581	0.586092	0.953509	0.939939	0.841123	1.31063	3844	allS	gene510	-2.82283	-0.373435	0.132291	-0.233426	3.99266
gene2763	srlE	Chromosome:2823853-2825373	8.49132	9.90804	10.3885	19.698	8.08076	11.747	11.411	26.4965	3.4633	11.0474	11.7744	16.5041	11.2611	13.7798	5.14375	11.4295	5.83472	15.9455	5.75594	4.01698	11.3986	19.5763	6.43526	6.89382	1909	srlE	gene2763	-2.81583	-5.97634	2.1224	-0.391344	3.99266
gene4418	iraD	Chromosome:4555015-4556312	1.83027	1.69258	3.66415	8.13083	3.71615	3.37822	2.78561	4.25558	1.23609	2.56224	3.40243	8.69415	4.58238	1.82093	4.67308	2.19655	5.75893	3.5002	1.67336	2.614	1.09355	1.19777	4.13425	2.50521	3692	iraD	gene4418	-2.81569	-1.78363	0.63346	-0.186098	3.99266
gene4449	yjjN	Chromosome:4594012-4595035	0.806869	0.70353	1.26919	1.38348	0.660104	0.39005	0.964881	1.52864	0.68505	0.452455	1.37496	1.06288	1.12041	1.05122	0.647466	0.507228	0.930897	1.14859	1.35245	1.20725	1.43096	1.01416	1.48506	0.289252	3725	yjjN	gene4449	-2.81292	-0.389884	0.138605	-0.552927	3.99266
gene1197	ycgM	Chromosome:1227301-1227961	32.1576	28.7811	28.1138	44.7257	29.6391	31.6645	31.7709	41.9668	35.9883	28.3793	28.6929	39.0276	25.7126	27.9428	15.1173	16.2157	29.8557	36.2154	19.0853	16.8814	26.1541	28.1498	21.3377	19.7412	222	ycgM	gene1197	-2.80337	-6.89927	2.46106	-1.47706	3.99266
gene945	pncB	Chromosome:988376-989579	20.5061	26.9159	14.7983	14.6636	16.235	24.4305	15.6229	15.0386	19.8907	22.3701	16.3179	15.3942	20.565	38.0492	50.6036	32.5184	19.4063	45.3033	46.885	48.1433	21.2545	33.0304	48.2647	48.1384	4317	pncB	gene945	2.85642	9.78923	3.4271	-3.76875	3.99266
gene112	aceF	Chromosome:125694-127587	226.164	162.044	203.846	39.5805	210.042	175.444	213.352	40.9805	199.339	161.393	241.387	42.3197	184.901	434.2	417.463	428.508	195.165	467.886	383.368	388.457	161.92	413.401	410.158	429.756	137	aceF	gene112	2.85027	112.933	39.6219	-1.45812	3.99266
gene1850	yeaY	Chromosome:1887974-1888556	33.4652	43.0188	34.8315	25.0503	31.0353	46.6491	22.2991	25.7863	36.1167	39.1367	24.9671	19.1905	35.1989	19.5874	53.7747	73.4115	31.8383	18.526	42.9072	70.9965	38.2986	11.7855	34.474	63.9234	929	yeaY	gene1850	2.84398	17.624	6.19696	-2.81811	3.99266
gene3523	rpoH	Chromosome:3597951-3598806	258.171	235.629	282.086	181.011	236.927	274.893	269.886	175.417	272.052	214.901	259.714	194.631	235.55	251.143	357.859	290.474	275.716	223.225	297.269	315.15	254.257	211.214	348.838	482.162	2734	rpoH	gene3523	2.8362	61.5728	21.7096	-2.28674	3.99266
gene4378	fecR	Chromosome:4514786-4516258	2.97895	4.86561	6.92976	1.61866	3.17166	5.28158	5.53166	1.43081	4.23908	7.18317	7.14978	1.67651	1.29146	1.6645	6.12761	17.1707	1.59742	1.16135	3.69217	8.66322	2.29796	1.20814	1.27418	9.47587	3648	fecR	gene4378	2.83485	3.73797	1.31858	-6.62317	3.99266
gene1035	efeB	Chromosome:1082598-1083870	1.85626	3.35693	2.59543	2.50076	1.41737	2.69201	2.15812	2.17704	1.53223	2.24195	1.80754	1.9924	1.33652	1.81381	3.6411	9.33531	1.32575	1.72899	2.07427	5.68699	2.06559	1.97963	1.87094	3.77085	44	efeB	gene1035	2.83263	1.34655	0.475372	11.4567	3.99266
gene4142	ssb	Chromosome:4272147-4272684	208.458	266.845	208.096	171.098	201.309	260.927	205.465	179.653	194.034	221.013	215.777	182.402	208.349	193.904	294.059	265.962	193.132	181.104	214.541	268.917	193.355	172.781	258.535	294.514	3389	ssb	gene4142	2.82194	41.8136	14.8173	-2.78528	3.99266
gene85	murF	Chromosome:91412-97084	34.2743	31.1516	27.6992	29.3604	29.4888	34.0196	29.1352	27.8731	36.2705	31.1702	27.2529	24.4527	34.0742	40.5134	52.7981	40.5711	40.5015	43.9204	40.8265	48.4282	33.0669	35.6298	34.6002	47.995	4213	murF	gene85	2.82103	5.45042	1.93207	-1.42974	3.99266
gene121	gcd	Chromosome:138834-141225	21.8421	3.54213	4.33049	8.06751	13.1264	2.83375	3.58327	9.52739	32.8163	2.82834	3.82503	9.06638	27.4826	129.321	350.529	119.214	20.7174	95.2987	297.447	217.655	9.61433	93.3941	357.558	394.941	237	gcd	gene121	2.80597	94.3448	33.6229	-22.423	3.99266
gene111	aceE	Chromosome:123016-125680	223.514	129.996	151.649	32.3079	203.374	140.014	153.364	33.2987	192.209	138.423	174.954	34.0496	196.892	483.293	449.588	417.383	206.586	518.195	458.922	418.984	183.138	497.165	540.298	493.541	126	aceE	gene111	2.78952	122.227	43.8166	-1.46627	3.99266
gene2740	ygaY	Chromosome:2806337-2807515	1.68001	1.84045	1.77869	3.07448	1.38764	1.83668	1.89311	2.93802	1.87211	2.10713	2.09209	1.58886	3.45441	9.14874	17.2403	8.10369	1.50961	9.94425	12.1033	15.1545	2.19416	6.357	10.7926	14.8365	1888	ygaY	gene2740	2.7834	3.31771	1.19196	13.497	3.99266
gene839	moeB	Chromosome:863602-865587	24.8398	24.9751	23.4798	15.4157	22.7734	29.2535	21.7097	10.1545	22.7777	22.9184	27.5972	13.8173	24.7422	25.1503	40.1426	26.1728	19.5487	25.3326	27.9664	30.7847	26.7672	27.5203	30.0723	45.1229	4201	moeB	gene839	2.76735	7.02052	2.53691	-1.16303	3.99266
gene2991	pgk	Chromosome:3069480-3070644	255.153	154.185	121.151	102.431	247.562	161.39	131.844	104.051	230.413	164.526	142.94	115.361	298.438	262.367	304.356	201.566	264.006	292.698	256.063	254.91	288.036	269	257.643	275.887	2153	pgk	gene2991	2.75892	31.9222	11.5705	0.273405	3.99266
gene2952	idi	Chromosome:3031086-3031635	35.754	26.3502	26.1116	35.6568	36.8244	26.1111	28.6312	39.1391	32.6598	24.7035	27.0443	32.2399	53.0462	107.554	122.96	90.0659	40.7238	105.832	122.688	109.312	47.9564	98.4874	136.481	149.688	2112	idi	gene2952	2.75841	22.742	8.2446	69.123	3.99266
gene693	fur	Chromosome:709422-709948	182.326	218.929	214.824	171.852	178.867	262.913	189.693	166.701	213.755	208.323	170.353	173.536	176.845	407.608	403.692	328.563	171.21	377.354	458.412	387.983	196.88	359.196	506.58	506.921	4041	fur	gene693	2.74372	85.4665	31.1498	-7.43774	3.99266
gene3856	ppiC	Chromosome:3957554-3957836	182.47	197.028	129.003	75.0112	167.664	189.792	131.459	76.5066	158.334	154.449	138.267	62.0615	135.688	106.394	113.417	144.137	155.3	94.8036	134.436	174.55	162.193	87.0306	141.425	146.375	3091	ppiC	gene3856	2.73804	38.7966	14.1695	-0.133072	3.99266
gene2840	eno	Chromosome:2904664-2905963	368.678	218.784	222.344	107.025	378.093	246.109	208.566	102.166	303.8	195.603	197.061	95.4856	475.617	387.862	431.163	305.098	385.232	379.493	400.072	369.698	517.075	369.408	436.128	430.094	1994	eno	gene2840	2.73786	52.7235	19.2572	0.303277	3.99266
gene2638	rseB	Chromosome:2705343-2707426	26.3695	23.2959	18.099	17.0895	25.2004	18.6664	18.3654	17.6951	21.111	24.4163	17.5184	16.4414	29.3144	23.6104	47.6519	36.0802	32.3996	23.8285	33.0972	48.4896	25.3599	18.1501	27.9203	51.5951	1780	rseB	gene2638	2.71753	8.9038	3.27643	-2.47984	3.99266
gene4023	yijE	Chromosome:4134130-4135036	6.94802	4.55991	5.75834	2.88223	6.54601	4.8236	5.81607	2.92989	5.79437	5.35984	5.11789	2.89338	4.72023	7.5425	9.31629	6.98282	8.8435	7.1964	8.67818	8.75255	6.87422	8.1747	11.0142	8.77394	3268	yijE	gene4023	2.71423	1.60363	0.590824	-0.614406	3.99266
gene5	yaaA	Chromosome:5682-6459	20.8686	24.4687	18.5438	15.8193	17.2659	22.1886	17.6986	14.6701	23.3364	19.9979	15.254	14.8542	20.9963	41.9204	35.7833	24.9395	20.5283	42.0151	48.6028	35.9897	19.9717	51.2612	75.8076	75.2443	3831	yaaA	gene5	2.71393	10.419	3.83908	-3.9192	3.99266
gene1914	aspS	Chromosome:1946773-1948546	68.4517	60.1453	42.6213	28.8865	62.1947	59.0449	47.0923	29.2388	72.3824	52.5587	48.7365	28.0489	68.4919	43.8161	70.0729	67.5162	66.953	48.8971	51.1322	74.9009	73.0256	40.9068	50.8304	71.7189	998	aspS	gene1914	2.70764	14.6425	5.40784	-0.144354	3.99266
gene3476	nfuA	Chromosome:3543645-3544221	35.6122	54.3826	43.4655	36.3323	31.3905	53.2408	43.9013	36.5388	43.7374	53.407	43.5322	48.88	37.6851	88.6393	111.184	89.3359	35.8651	109.015	112.082	101.758	37.6191	104.736	121.905	141.371	2682	nfuA	gene3476	2.70739	23.4589	8.66475	243.544	3.99266
gene1114	ycfH	Chromosome:1155999-1156797	13.8267	14.2269	10.1107	17.3038	11.5587	15.2733	11.8624	17.9151	15.5061	11.7569	10.3816	14.9804	15.3622	23.7702	30.0547	28.1141	15.4937	24.8106	29.1696	32.3395	19.6138	26.1863	26.6185	28.3158	131	ycfH	gene1114	2.69289	3.56513	1.3239	6.62293	3.99266
gene3722	yicC	Chromosome:3814698-3815562	74.8551	53.6418	45.4983	32.6185	67.3321	56.4361	42.6048	28.589	75.6573	48.3282	43.9548	30.1888	72.2967	48.7871	61.3295	58.4103	73.5998	48.7766	54.4235	67.0927	74.4745	46.1058	58.9703	81.8369	2951	yicC	gene3722	2.68841	13.2551	4.93046	0.0198167	3.99266
gene486	ybaK	Chromosome:505826-506306	10.945	12.7575	11.7166	14.0749	12.5358	12.7313	14.7926	9.07189	17.4478	13.8388	10.2969	10.1625	11.4514	16.3763	32.0204	14.75	12.2328	16.1574	26.9452	23.2848	12.7383	16.9616	26.7545	36.0484	3817	ybaK	gene486	2.67756	5.81954	2.17345	-5.87905	3.99266
gene867	ybjN	Chromosome:892179-892656	87.7154	75.5099	64.7266	27.2734	100.597	95.4812	66.3335	22.2738	87.8549	67.7617	59.3178	33.3024	101.02	60.2332	93.2322	116.253	89.1638	50.2811	69.5522	121.066	97.7234	39.8275	58.2338	104.127	4231	ybjN	gene867	2.67308	28.654	10.7195	-0.368108	3.99266
gene3921	rfaH	Chromosome:4021576-4022844	14.1325	13.927	17.4252	9.65492	17.0719	15.916	11.0907	6.90283	14.4361	15.5021	11.477	6.44793	10.5532	7.40094	9.30279	13.4096	12.0376	9.90176	9.16078	12.3898	13.5455	9.00778	11.2783	16.6239	3159	rfaH	gene3921	2.66844	3.18497	1.19357	-0.304305	3.99266
gene4375	fecC	Chromosome:4509480-4512331	33.447	44.533	31.8159	9.77307	32.0295	41.629	26.7554	9.89869	31.405	42.5239	34.8046	11.4363	22.6999	11.7501	30.0155	36.8914	23.6325	12.6215	18.5106	33.5798	18.4704	9.78287	15.8453	26.8185	3645	fecC	gene4375	2.66256	12.0103	4.51079	-0.548843	3.99266
gene2731	ygaC	Chromosome:2797671-2798016	11.527	5.41193	11.3905	15.3935	12.1869	9.90155	10.2058	15.1189	9.55146	7.42958	11.7102	9.53891	7.18232	16.9818	19.9226	17.5584	9.97418	15.9531	14.4909	23.3829	7.28453	11.1702	25.0918	28.3697	1878	ygaC	gene2731	2.65688	3.96963	1.49409	4.85135	3.99266
gene835	ybiV	Chromosome:858435-859251	10.4378	8.89179	6.79385	6.47992	7.24363	8.6648	5.27253	6.28315	14.2861	7.9645	4.99431	3.79299	7.91331	12.0279	6.64284	6.92363	10.055	13.9475	11.8935	10.732	6.42074	12.7081	13.9115	13.9351	4197	ybiV	gene835	2.65643	2.33547	0.879179	-0.281003	3.99266
rna91	micA	Chromosome:2812823-2812901	3546.67	1563.4	1518.68	1064.21	3148.18	2640.33	1855.54	1343.86	3776.55	1285.08	1208.75	1635.19	3064.36	5498.69	5976.59	3121.4	2557.4	3141.44	5944.81	3979.94	3625.97	4538.87	7506.89	7120.03	4492	micA	rna91	2.65102	1378.68	520.057	-1.04854	3.99266
gene1182	ymgC	Chromosome:1215970-1216219	1.08378	2.20495	0	0	2.79294	2.20043	2.26804	4.61985	1.61027	1.96345	1.84684	0	0.877875	16.3086	12.1754	11.4459	0.937781	9.59952	20.4367	17.0265	0	6.50146	14.9605	12.2384	206	ymgC	gene1182	2.64951	4.55679	1.71987	-27.1552	3.99266
gene2212	yeiH	Chromosome:2247738-2248788	5.691	5.75132	5.32429	2.96564	5.81523	5.28642	4.43692	4.01676	6.02395	4.78448	4.43693	4.57314	5.54378	9.20995	8.35737	7.95485	6.88765	8.40128	9.25851	7.09581	6.1116	7.49731	11.9121	10.0807	1316	yeiH	gene2212	2.64831	1.45775	0.550445	-1.23718	3.99266
gene1487	yncD	Chromosome:1518986-1521089	12.8259	4.88845	4.37904	3.23907	9.36636	5.51768	4.16137	4.19113	17.6286	5.29871	4.4616	2.95414	6.49655	2.99228	10.5181	28.2199	13.8798	2.51353	5.79122	21.7937	7.80515	2.06766	3.93439	12.7244	533	yncD	gene1487	2.64779	6.91174	2.61038	-1.27828	3.99266
gene786	ybhB	Chromosome:806655-807132	11.1805	13.6012	17.345	27.8663	12.0795	14.2754	11.8194	25.877	13.0155	10.963	9.82083	21.9654	15.3118	48.8803	68.6292	46.8664	9.77411	47.8564	65.7848	60.5331	10.6056	39.5509	72.8718	79.8309	4142	ybhB	gene786	2.64743	13.5723	5.12661	4.43762	3.99266
gene4466	yjjG	Chromosome:4606668-4607346	22.0405	30.9297	17.2999	12.4643	21.1001	32.4839	13.754	17.9227	20.3193	25.6178	16.5167	14.0796	23.5532	21.3419	35.0529	35.2314	22.0585	22.3448	25.7048	31.4378	26.9062	18.4787	28.2253	33.4851	3744	yjjG	gene4466	2.64669	6.93892	2.62173	-1.11465	3.99266
gene434	cyoD	Chromosome:446940-449865	310.032	325.165	296.924	143.364	211.023	345.531	211.624	180.837	287.307	345.63	253.02	175.122	119.471	190.635	210.585	315.837	191.65	232.118	151.931	229.724	100.504	199.449	152.529	161.541	3606	cyoD	gene434	2.64277	65.3716	24.736	-0.659354	3.99266
gene1964	sdiA	Chromosome:1994133-1994856	12.2475	8.018	6.45348	6.08164	11.4582	9.1095	8.12054	4.47986	15.2244	6.42585	7.54234	5.96352	9.52772	12.2755	11.92	6.88358	13.6405	11.1435	12.5002	11.8386	10.2278	11.057	12.0521	13.6934	1051	sdiA	gene1964	2.6257	2.25691	0.859544	0.0137653	3.99266
gene3300	yhcN	Chromosome:3383559-3383823	236.568	141.992	207.92	196.985	175.964	136.18	188.733	204.776	232.981	128.493	177.624	182.48	456.665	3340.37	6129.92	1967.15	205.484	2994.06	6277.22	4008.47	123.113	3366.79	10063.2	9675.75	2492	yhcN	gene3300	2.62553	1912.79	728.534	-3540.33	3.99266
gene794	moaA	Chromosome:816266-817256	32.9892	30.8703	33.5027	13.3859	31.9835	37.1473	37.0319	14.563	26.649	29.8102	34.3845	19.3197	27.8242	38.8852	52.1729	36.2567	28.1294	40.5143	47.3098	39.3554	26.4002	29.0122	37.801	50.6345	4151	moaA	gene794	2.62217	9.55061	3.64225	-1.27453	3.99266
gene1078	mdtH	Chromosome:1123340-1124549	1.6595	2.86663	1.83875	3.3823	1.56002	2.47933	1.96577	2.75841	1.44219	2.38249	2.40106	2.88723	1.57248	5.09719	7.91457	4.96025	1.73397	3.91741	6.14053	6.60566	1.85209	4.13232	6.91553	8.01445	91	mdtH	gene1078	2.6221	1.31711	0.502312	4.41344	3.99266
gene3071	yqhD	Chromosome:3153376-3154540	19.438	15.4051	15.5198	11.1284	19.3724	15.9726	14.6798	13.0413	17.4356	14.2227	13.8527	13.1985	25.277	106.902	143.248	70.8812	20.5351	132.83	150.078	117.928	18.671	135.759	204.521	217.897	2242	yqhD	gene3071	2.62003	40.2402	15.3587	-19.749	3.99266
gene1922	cutC	Chromosome:1956543-1957290	18.8922	10.2575	10.4222	13.8614	19.1159	9.64816	9.21694	14.1631	13.6044	10.2364	10.6653	13.3593	16.8989	18.3129	41.3409	22.1861	25.0723	19.6979	36.7175	38.7584	12.188	12.3761	27.3586	47.1173	1007	cutC	gene1922	2.61831	8.24205	3.14785	-7.10064	3.99266
gene3854	ilvY	Chromosome:3954949-3955843	15.6427	14.3815	18.245	14.8964	15.5919	13.6113	16.3201	13.8674	14.8395	12.7651	17.0196	12.1953	13.9637	10.4811	10.2468	6.62262	16.9686	11.5125	6.76515	7.16475	16.7851	12.0376	13.3462	9.26986	3089	ilvY	gene3854	-2.78191	-2.43785	0.87632	17.1868	5.54024
gene4433	yjiT	Chromosome:4570436-4571939	1.98644	5.3721	4.89016	5.10898	2.62198	5.85294	5.93138	6.19581	1.97962	5.35426	5.73803	4.9143	1.68753	1.82266	1.22466	1.15129	1.84461	2.06523	1.88813	0.815526	1.75134	2.8483	1.20383	0.91185	3709	yjiT	gene4433	-2.77196	-1.28358	0.463058	-0.333664	5.54024
gene1938	motA	Chromosome:1973352-1975163	0.644077	1.31037	1.18197	1.5382	0.553269	0.840657	1.15531	1.04591	0.341773	1.04183	1.95991	2.12109	0.29812	0.566414	0.516835	0.48587	0.39808	1.1206	0.462678	1.13577	0.40315	0.331177	0.508046	0	1024	motA	gene1938	-2.76114	-0.318878	0.115488	0.0977346	5.54024
gene2919	ygeI	Chromosome:2991659-2991878	0.821876	0	0	2.11381	0	1.66868	0	2.33562	0	0.744483	2.80107	0	3.99437	4.49725	0	0	2.84463	1.81993	2.0664	0	1.80054	1.97213	0	0	2075	ygeI	gene2919	-2.75088	-1.44707	0.526038	-2.85181	5.54024
gene913	ycaM	Chromosome:946451-947882	2.4364	3.86112	2.82388	4.88109	2.42335	3.69701	3.54224	4.15427	2.09578	3.53116	3.36514	4.41438	2.45131	2.17519	1.44058	2.77625	1.90846	1.81728	2.57925	1.61164	2.92163	3.01544	2.40734	1.93071	4282	ycaM	gene913	-2.74546	-0.719791	0.262175	-0.191405	5.54024
gene2316	pmrD	Chromosome:2365092-2371560	40.7523	28.5283	57.8992	45.0806	55.7096	37.3668	51.3531	51.0562	34.5067	24.6099	41.0695	45.7937	51.8219	15.5856	7.38419	9.25571	28.0583	15.04	8.8139	11.8015	47.9994	10.5147	7.25862	6.59769	1430	pmrD	gene2316	-2.7392	-13.702	5.00218	-3.43419	5.54024
gene3955	yihN	Chromosome:4060269-4061535	2.54826	3.31561	3.91514	4.03906	2.59623	2.5869	4.09258	3.87344	2.37737	3.56981	4.08994	2.82334	2.83216	2.26994	1.99727	2.11231	1.8973	2.03401	2.45848	1.52953	3.44046	3.41283	3.43579	2.00761	3191	yihN	gene3955	-2.73903	-0.655131	0.239183	-0.602142	5.54024
gene2429	evgS	Chromosome:2482395-2485989	1.75442	1.75636	2.07827	2.62619	2.08917	1.5266	2.25341	1.95209	1.95848	1.73216	1.83492	1.94017	2.43618	1.7905	1.30354	1.88718	1.95985	1.52108	1.72708	1.20833	2.56236	1.82648	1.79392	1.46752	1554	evgS	gene2429	-2.73125	-0.360007	0.13181	-2.27218	5.54024
gene4392	sgcC	Chromosome:4526952-4528266	2.21127	1.84567	2.28912	5.68723	1.80209	1.66921	3.50032	4.26989	1.51637	2.28552	2.22224	3.7469	1.883	2.40447	1.1147	1.72157	1.96244	2.32271	2.77984	1.90877	1.80111	2.65302	2.66108	2.13422	3663	sgcC	gene4392	-2.7287	-0.906823	0.332328	-0.0176011	5.54024
gene3042	glcD	Chromosome:3123491-3126043	1.89391	1.03739	8.91179	125.897	1.87718	1.77474	10.8231	123.858	1.65951	1.16571	8.85454	114.858	0.62937	1.76044	0.81833	1.02573	0.504239	2.84963	1.52621	0.926403	0.425551	2.73837	1.07255	0.91396	2210	glcD	gene3042	-2.72852	-36.739	13.4648	-9.57303e-06	5.54024
gene1846	yeaW	Chromosome:1882688-1883813	0.546674	0.834154	1.50484	1.31813	0.704398	0.624335	1.35854	1.84483	0.456887	0.959443	0.93157	2.10037	0.774921	1.02828	0.959601	0.180422	0.532159	0.87007	0.859047	1.07355	0.374261	0.983827	0.943282	1.02887	924	yeaW	gene1846	-2.72408	-0.345296	0.126757	0.139852	5.54024
rna110	sibE	Chromosome:3193120-3193262	2517.76	6941.3	6194.94	9146.15	3554.13	3915.31	5419.96	9274.15	3556.21	4957.2	4638.86	7258.17	2494.06	4343.71	1441.28	2508.72	3045.86	4456.63	5281.96	3599.16	3135.59	4617.69	5733.47	1388.37	4387	sibE	rna110	-2.72134	-1769.67	650.294	-0.0925911	5.54024
gene2163	yehB	Chromosome:2186451-2188932	1.16088	1.46207	1.82604	3.41224	1.23464	1.09431	1.85096	3.73102	1.14989	1.76513	2.30793	2.16639	1.72393	1.73931	1.55257	2.04337	1.02841	1.49952	1.98058	1.3027	1.39272	1.8239	2.06032	0.416161	1261	yehB	gene2163	-2.71882	-0.652463	0.23998	-0.0325882	5.54024
gene1842	leuE	Chromosome:1878144-1878783	3.47227	5.15106	4.77908	6.51178	4.47407	5.28739	3.78461	5.13934	5.26655	5.43875	4.56101	7.78211	4.21887	2.37501	1.62534	2.29194	4.00601	2.40276	2.72817	2.27293	3.48651	2.25655	2.39655	2.17833	920	leuE	gene1842	-2.7172	-1.03658	0.381488	-0.954761	5.54024
gene4173	alsB	Chromosome:4309129-4310065	4.55681	3.06112	5.52235	34.8278	4.80062	5.49873	5.03794	27.243	4.91817	4.63395	5.20117	49.9464	4.66607	2.11709	0.482945	2.04304	6.398	2.23703	1.83744	1.15777	5.274	1.65046	1.66156	0.647259	3422	alsB	gene4173	-2.70979	-11.1762	4.12436	-0.133515	5.54024
gene4385	yjhH	Chromosome:4522127-4523033	2.46543	2.91834	3.29048	6.68678	2.23334	2.91236	2.53281	5.47763	2.79728	3.61383	2.8263	4.68452	2.61428	3.31134	3.52508	2.84047	2.48239	3.22597	2.93029	2.31389	3.1425	3.54954	1.85632	2.69968	3656	yjhH	gene4385	-2.7087	-1.00648	0.371572	-0.107489	5.54024
gene3769	yidQ	Chromosome:3865750-3866083	42.46	55.4629	77.9201	83.7646	46.0064	61.7169	66.6423	95.9821	39.4292	55.7258	73.1769	94.9148	41.428	76.236	51.4947	38.218	39.2451	70.7833	37.6069	42.2326	38.5821	78.7291	59.2776	49.0369	3000	yidQ	gene3769	-2.70677	-17.7268	6.54906	-0.0962055	5.54024
gene614	ybdD	Chromosome:631404-631602	32.5608	37.8542	51.2176	185.434	33.9637	56.6651	55.9725	310.642	44.923	64.2564	57.4675	300.244	45.2137	74.7682	45.7244	39.9145	34.2119	103.002	55.552	26.099	38.2142	97.664	41.7363	43.7724	3958	ybdD	gene614	-2.70663	-73.8828	27.297	-0.0757016	5.54024
gene2303	rhmD	Chromosome:2358230-2359436	0.847939	2.30017	1.38319	4.0386	1.187	2.04041	1.90593	3.03441	1.2132	2.16204	1.76605	5.50215	1.7807	1.33182	1.23484	1.74129	0.597838	2.0515	1.10545	0.563867	1.58243	2.3361	1.56065	1.18212	1416	rhmD	gene2303	-2.70331	-0.992439	0.367119	-0.122092	5.54024
gene2222	fruK	Chromosome:2259448-2261517	25.003	39.9805	29.8561	68.7106	20.5952	38.8556	27.8643	63.6321	25.1266	50.843	26.5563	58.5594	18.9349	11.655	6.73363	18.3124	24.0798	18.7238	8.50384	10.9539	17.6333	17.9782	12.7655	8.38002	1327	fruK	gene2222	-2.70019	-13.483	4.99334	-0.283563	5.54024
gene3143	fadH	Chromosome:3229686-3231705	1.49105	2.0106	2.35449	17.7029	1.28083	2.49931	1.81415	17.4911	1.2365	2.55995	2.59995	19.6643	1.57291	3.20191	1.85038	1.64796	1.44021	4.81821	1.5693	1.323	1.29143	4.82594	1.77104	1.56628	2320	fadH	gene3143	-2.69677	-5.30686	1.96786	-0.0456968	5.54024
gene388	iraP	Chromosome:400609-400870	10.3186	20.9931	29.2648	63.9341	15.3101	24.7592	32.3906	90.636	18.1187	20.3933	29.5723	85.0561	15.9565	46.8383	21.0765	11.1452	12.9869	27.5227	31.8397	14.7371	10.2753	42.767	44.0259	21.1856	3114	iraP	gene388	-2.6945	-20.3119	7.53829	0.00548653	5.54024
gene3107	glgS	Chromosome:3189760-3189961	458.9	605.962	761.172	1679.6	568.558	640.557	750.27	1884.06	363.861	483.637	528.224	1925.89	532.552	1012.58	439.942	180.579	423.807	1450.97	560.254	247.577	466.422	1270.56	624.327	498.275	2282	glgS	gene3107	-2.68997	-540.095	200.781	-0.285511	5.54024
gene1336	ycjM	Chromosome:1368239-1369919	0.724875	0.520502	0.70425	0.877332	0.512791	0.562722	1.02617	1.3935	0.633537	0.888364	0.690279	1.57272	0.828927	0.845792	0.958046	0.788065	0.737911	0.708147	0.589638	0.574184	0.607189	1.07432	0.765175	0.642002	371	ycjM	gene1336	-2.6864	-0.239696	0.0892259	-0.129549	5.54024
gene1714	ydhY	Chromosome:1751874-1752501	2.38051	1.51348	2.73036	4.01791	2.93952	1.66142	1.86815	4.43951	1.43688	2.29112	3.42272	3.20115	3.01288	2.03532	1.67145	2.16054	2.3173	1.81201	1.12223	2.33741	3.0965	3.03458	2.46454	0	780	ydhY	gene1714	-2.68618	-1.02234	0.38059	-0.776925	5.54024
gene4006	glpK	Chromosome:4113736-4115245	142.945	344.245	206.213	600.212	135.758	360.284	216.736	633.522	139.441	446.336	219.919	652.376	135.514	157.446	92.9171	97.855	113.214	225.143	80.9374	91.5684	124.355	175.551	70.8993	72.431	3249	glpK	gene4006	-2.68427	-151.432	56.4148	-0.16609	5.54024
gene778	modC	Chromosome:795776-796835	6.40399	8.01202	7.2945	5.77419	6.57603	5.97803	5.0834	5.54335	6.12459	6.36772	6.02088	6.44812	6.79716	5.68933	4.96164	4.27567	7.57947	5.0529	3.97904	2.64325	7.33735	4.50403	3.55634	4.43317	4133	modC	gene778	-2.68333	-0.928636	0.346076	5.66195	5.54024
gene3288	nanR	Chromosome:3371719-3372511	29.5946	29.2884	34.7665	34.5478	26.9391	27.7073	29.6785	33.7626	27.2734	25.3535	27.9059	34.0498	25.9227	27.1608	25.8522	16.3906	26.7655	33.4183	25.9689	21.3793	26.145	32.489	29.6973	28.6047	2477	nanR	gene3288	-2.67844	-3.81955	1.42604	-0.745123	5.54024
gene3638	xylG	Chromosome:3730223-3732924	1.92854	1.81825	2.33065	3.99225	1.73744	2.43529	2.16559	3.5423	2.09664	2.70562	3.04589	2.89155	1.63834	2.38082	1.8495	1.42821	1.95364	3.04662	1.4783	1.31959	2.00944	3.10389	2.46735	1.23938	2857	xylG	gene3638	-2.67805	-0.73841	0.275727	-0.52005	5.54024
gene927	ycaI	Chromosome:963542-965807	1.92382	1.6153	2.40969	3.02374	1.62635	1.364	2.684	2.9939	1.31577	1.63202	1.95138	4.03598	1.68199	2.27668	1.97258	2.01564	2.08742	2.19763	2.38009	1.30216	1.77282	2.89434	2.52917	2.64371	4297	ycaI	gene927	-2.67621	-0.574192	0.214554	0.0428426	5.54024
gene2246	insH1	Chromosome:2284411-2288103	12.9665	14.9619	10.7967	15.3305	11.1051	12.8881	12.069	16.7192	10.0065	12.5168	15.3681	16.4177	13.0425	9.79557	11.0882	11.2414	13.0618	12.7706	8.85578	9.98989	15.9416	12.0739	10.2584	13.6952	1353	insH1	gene2246	-2.6747	-2.22769	0.832876	-0.628634	5.54024
gene4210	dcuS	Chromosome:4347337-4349685	7.07371	6.18697	8.1689	6.63114	6.66321	7.29283	6.364	6.76334	7.23589	7.00645	7.66054	7.11194	7.42551	4.28067	3.34209	4.59641	8.12291	4.48929	3.43512	3.36308	7.09669	4.75898	4.25866	3.6497	3464	dcuS	gene4210	-2.67216	-1.19696	0.447939	-115.58	5.54024
gene4425	yjiK	Chromosome:4560765-4561626	0.86213	1.36422	2.2853	1.10867	1.15201	0.875204	2.20512	2.45001	0.853963	1.12803	1.14266	1.91382	0.853521	0.786254	0.538075	0.379377	0.74599	1.00756	1.08381	0.752462	1.46901	0.344787	0.396693	0.360573	3700	yjiK	gene4425	-2.66115	-0.497572	0.186976	-0.481044	5.54024
rna98	csrB	Chromosome:2922177-2922546	1122.24	2147.32	1990.34	2475.26	1285.03	2316	1999.71	2672.27	1024.25	1659.12	1667.25	2669.22	1287.25	2183.34	1069.86	1049.47	1066.55	2042.43	815.192	848.1	1239.29	2550.88	773.781	535.73	4497	csrB	rna98	-2.65461	-676.258	254.749	-0.598649	5.54024
gene1454	mokB	Chromosome:1489945-1490198	173.13	398.272	217.407	540.136	171.21	388.705	308.587	593.457	155.785	292.638	232.93	525.747	115.604	200.732	120.916	207.464	166.105	180.342	160.396	114.807	134.866	267.114	150.568	92.9235	498	mokB	gene1454	-2.6518	-112.58	42.4543	-0.0698298	5.54024
gene517	allB	Chromosome:538370-539732	0.760885	0.387004	0.698166	6.36007	0.840353	0.937943	1.02363	5.79185	0.928638	0.763082	1.2966	3.50806	0.572302	1.37545	1.22113	0.573985	1.31677	1.17339	1.36647	0.609883	1.07159	1.10851	0.52516	0.409151	3851	allB	gene517	-2.65151	-1.49894	0.565315	-0.115264	5.54024
gene277	yagH	Chromosome:286012-287623	2.14708	2.50262	2.13427	4.31417	1.53697	3.13323	2.71465	5.59312	1.92736	2.73501	2.8203	4.19337	2.13771	2.66181	2.6382	1.88963	1.85784	2.60006	2.58668	2.1082	2.64586	2.52234	2.84032	3.5358	1916	yagH	gene277	-2.65104	-0.726949	0.274212	0.119423	5.54024
gene3641	bax	Chromosome:3734375-3735200	22.6507	28.3506	31.8031	44.5717	21.7642	32.8194	31.1767	49.2487	22.2102	30.616	34.0218	51.5536	19.2093	13.5866	20.209	16.7237	24.1155	13.0722	16.0529	25.5883	17.2069	12.5239	19.8653	31.2809	2861	bax	gene3641	-2.6478	-6.17781	2.33318	0.232451	5.54024
gene2397	fadJ	Chromosome:2455036-2458491	6.87403	7.98211	6.54543	32.5654	7.24182	8.92035	6.8534	30.4539	4.74537	11.2346	6.0503	32.789	7.66919	9.82496	4.37119	4.62295	5.91995	12.7804	6.11429	3.71135	6.57074	13.0712	7.38521	5.37021	1519	fadJ	gene2397	-2.64691	-8.64418	3.26576	-0.167326	5.54024
gene2014	yedW	Chromosome:2034817-2036847	4.03429	4.51426	5.67602	7.78196	3.92757	5.46063	5.90983	9.17176	4.19588	5.96886	4.12483	10.1267	3.70353	6.16272	6.42063	4.08314	3.72354	4.16891	4.90256	4.52714	5.00832	5.4856	4.08387	3.54329	1104	yedW	gene2014	-2.63973	-1.52635	0.578223	-0.0281942	5.54024
gene973	sxy	Chromosome:1020360-1023106	7.68219	5.71073	7.32007	9.68906	4.94931	5.84901	5.56497	7.97683	6.58507	6.02203	6.54549	10.444	4.30799	7.47764	3.73427	2.53539	4.85764	7.60593	6.3145	3.64721	7.12034	7.4444	4.89436	3.33653	4348	sxy	gene973	-2.63898	-1.88047	0.712575	-0.977449	5.54024
gene3039	glcG	Chromosome:3121848-3122253	15.3378	17.1944	48.8264	537.375	19.0908	30.1875	45.5261	495.469	12.5571	22.1162	41.6052	424.77	18.5089	39.6086	39.5604	14.0496	11.9173	45.3999	39.7435	29.1541	12.3434	46.1924	40.1839	38.8815	2206	glcG	gene3039	-2.63754	-139.737	52.98	0.024715	5.54024
gene2223	fruB	Chromosome:2259448-2261517	19.5868	27.9705	21.9281	44.7011	17.6126	32.3242	18.4702	42.0601	18.8129	32.1947	19.205	38.188	14.2982	7.01208	4.57627	12.8166	19.9149	12.3276	5.80371	5.86631	14.4274	10.2633	6.46652	5.87772	1328	fruB	gene2223	-2.63508	-8.63069	3.27531	-0.488695	5.54024
gene3136	ygjH	Chromosome:3218936-3219269	55.4875	32.8851	42.5019	50.2588	55.1248	36.7363	52.5061	58.2748	46.5981	40.647	50.5661	43.0083	42.9913	9.57076	5.4205	5.09574	56.7801	12.0198	13.3444	5.95588	44.9244	16.2089	12.6548	7.26473	2312	ygjH	gene3136	-2.63329	-13.4606	5.11171	-21.0663	5.54024
gene1603	flxA	Chromosome:1629025-1650732	0.965003	0.981644	2.6564	4.96383	0.414472	1.46945	1.5146	4.7991	1.79223	0.87413	1.64443	2.96609	2.34498	0.330026	2.71025	1.9109	1.67	2.40396	1.21313	0.541443	0.528523	1.15778	1.33208	1.81618	662	flxA	gene1603	-2.63265	-1.02078	0.387738	0.0172887	5.54024
gene824	glnH	Chromosome:846480-847227	94.1711	127.452	75.5079	146.215	81.9393	134.368	88.895	143.442	100.827	130.239	98.0619	156.392	75.2938	37.3393	35.4816	31.9787	87.2516	40.9999	28.9952	31.605	89.8864	38.5188	30.5584	27.9214	4185	glnH	gene824	-2.63236	-29.4114	11.1731	-1.33585	5.54024
gene2040	yoeG	Chromosome:2065383-2065916	1.9129	2.14048	1.40418	3.1979	1.97184	1.9419	2.20173	5.97969	1.56319	1.90604	1.62985	2.64582	1.54947	1.70093	1.07449	0.757587	2.15176	2.22381	1.20237	0.429316	1.88582	1.37702	2.90461	0	1129	yoeG	gene2040	-2.6267	-1.05648	0.402209	-0.724986	5.54024
gene3151	sstT	Chromosome:3237965-3239210	10.8823	10.824	10.54	40.0392	8.36128	9.81985	10.3113	35.5642	10.1055	11.966	11.4871	43.1115	7.83536	12.4884	8.32006	8.85913	9.93944	17.8052	7.29622	6.30939	7.74819	16.3204	9.68076	8.64757	2329	sstT	gene3151	-2.62666	-9.80879	3.73432	-0.0987121	5.54024
rna80	ryfA	Chromosome:2651876-2652955	53.8404	66.2179	81.5	79.7985	75.2533	81.5221	69.3858	85.5786	70.0526	52.0769	61.6835	81.3413	68.0041	65.7466	51.2588	42.5658	69.4862	63.9891	67.3017	50.5187	58.6427	68.6107	72.2215	64.1188	4483	ryfA	rna80	-2.62588	-9.32741	3.5521	-0.799862	5.54024
gene2943	ygfM	Chromosome:3018561-3022208	1.52968	0.666883	1.6041	1.6861	1.40787	0.887358	1.71491	1.39727	1.05522	0.890765	0.651669	3.69421	1.85858	1.4947	0.920609	0.72121	1.98542	1.08876	1.23621	0.980885	2.63306	2.35963	1.96073	1.23383	2102	ygfM	gene2943	-2.62418	-0.710968	0.27093	-1.15879	5.54024
gene3766	yidE	Chromosome:3861921-3864296	14.029	11.6363	19.804	12.2678	15.2029	12.7518	17.8862	15.8244	10.0052	12.0432	18.7941	14.3293	16.4336	12.0168	8.12269	6.72426	11.7282	16.2256	9.17082	6.68464	14.6579	17.0388	11.2618	8.28658	2997	yidE	gene3766	-2.623	-3.65682	1.39414	-2.70547	5.54024
gene1417	feaR	Chromosome:1444401-1445307	1.12065	1.45917	1.97429	13.4888	1.07817	3.00338	1.96996	11.5922	1.53184	2.07085	2.97907	15.2936	1.74286	4.96701	2.51792	2.72212	1.39634	5.5586	2.25407	2.21329	1.47305	5.48565	1.98008	1.01238	458	feaR	gene1417	-2.62153	-3.85248	1.46955	-0.0476114	5.54024
gene211	yafS	Chromosome:234815-236002	14.794	10.7318	16.69	17.1533	14.6874	14.526	15.226	16.1964	14.4136	12.5771	13.2249	20.686	12.1798	15.2614	10.2171	8.32433	13.9553	16.5139	9.45141	8.30065	15.0097	17.1675	11.3825	12.7805	1205	yafS	gene211	-2.62142	-3.02793	1.15507	-1.4077	5.54024
gene2818	casC	Chromosome:2879072-2880164	1.41747	1.36983	1.69082	2.82538	1.33939	1.51092	1.77982	2.51762	1.84281	1.1877	2.11354	2.0695	1.49262	2.66624	1.79147	0.935631	1.77846	2.3541	1.60375	1.67017	2.40665	2.636	2.15234	1.60066	1970	casC	gene2818	-2.6162	-0.549227	0.209933	-0.655258	5.54024
gene3040	glcF	Chromosome:3122257-3123481	4.13403	5.33512	9.73794	114.815	5.61828	7.39124	12.2668	112.747	3.94207	5.14204	10.2516	94.4463	3.74844	11.1418	10.051	5.45749	4.27119	13.3898	8.68751	6.43928	3.7173	11.9926	10.5614	11.1481	2208	glcF	gene3040	-2.61034	-30.421	11.654	0.028424	5.54024
gene1217	dhaK	Chromosome:1248990-1250061	1.30663	0.812266	1.73178	1.58693	0.685914	1.17906	1.44315	2.37231	1.50996	0.88769	1.54624	2.4543	1.23478	1.34058	0.611621	0.766635	1.25623	1.12519	0.912551	0.733124	1.1132	1.13219	2.00407	1.09295	245	dhaK	gene1217	-2.6083	-0.455983	0.17482	-0.293536	5.54024
gene4367	yjhD	Chromosome:4504648-4504879	12.3957	16.8126	25.2754	19.4828	17.7467	11.1855	21.6171	25.4411	16.371	21.8331	30.5111	35.9835	22.3125	21.6674	30.9457	14.5458	26.2187	16.7741	13.8515	17.0011	18.104	24.7867	24.7158	15.5529	3636	yjhD	gene4367	-2.60775	-6.10253	2.34015	-0.40015	5.54024
gene2628	shoB	Chromosome:2698138-2698219	769.954	1076.95	883.11	495.068	661.399	586.223	503.528	547.016	1000.99	653.86	328.014	887.469	857.548	724.134	270.307	0	832.789	532.798	120.991	432.007	1792.22	808.299	664.275	0	1770	shoB	gene2628	-2.60583	-268.352	102.981	4.81407	5.54024
gene1002	gfcA	Chromosome:1048661-1048967	4.78315	6.69027	5.48611	4.61323	5.13597	3.64177	2.50244	4.24775	3.99755	3.52035	5.60369	3.67546	6.78021	5.31642	0	1.57861	8.2776	5.62679	1.50326	2.0128	4.58447	7.17337	3.30132	0	8	gfcA	gene1002	-2.60504	-1.90213	0.730172	13.9666	5.54024
gene4193	yjdA	Chromosome:4325157-4328261	0.808071	1.13817	1.53996	1.55873	0.72084	0.851877	1.26829	2.11974	1.20063	1.16835	1.40349	1.71951	1.13287	1.55185	0.523733	0.82059	0.860571	1.11835	1.09399	1.04629	0.81706	1.41697	1.50158	0.935899	3444	yjdA	gene4193	-2.6022	-0.33499	0.128734	-0.109402	5.54024
gene1583	nohQ	Chromosome:1629025-1650732	0.874088	0.592775	3.56462	2.49788	1.00113	1.38031	3.86167	2.48399	0.288602	1.93546	1.655	5.07479	1.41604	1.46146	1.09107	1.0257	2.52112	1.18283	2.68605	0.653912	0.851076	2.33046	2.14504	0.731146	639	nohQ	gene1583	-2.59399	-1.16788	0.450224	-0.214376	5.54024
gene1467	insQ	Chromosome:1501740-1502889	2.99695	5.2843	3.2999	4.79606	2.80325	4.12414	4.59928	6.05636	2.91908	3.37834	4.65305	5.93638	3.61437	4.3731	3.74092	3.07719	2.93898	4.57168	3.76754	3.58727	3.35576	4.5545	3.03378	3.50959	511	insQ	gene1467	-2.59248	-0.871208	0.336052	-0.0901902	5.54024
gene2862	fucA	Chromosome:2931062-2931710	2.19705	4.46989	4.42209	7.47347	2.92226	3.16569	4.89442	7.45204	2.63255	3.40254	3.74393	6.75301	2.52594	4.36287	3.58289	1.49699	3.18891	7.29759	1.24734	0.636245	2.17372	7.6528	2.93497	0.533545	2017	fucA	gene2862	-2.59226	-2.36719	0.913176	-0.621279	5.54024
gene3347	smf	Chromosome:3430012-3431582	16.8102	13.7635	19.6883	23.8143	15.5555	12.1398	17.7325	20.6816	15.128	12.4109	16.0114	21.3187	17.4911	19.5374	15.3536	11.2763	16.7334	18.8767	17.2669	12.9593	13.174	20.1685	18.2997	14.6614	2539	smf	gene3347	-2.59181	-3.44159	1.32787	-0.473267	5.54024
gene2466	xapA	Chromosome:2522066-2522900	0.449539	0.812964	1.28328	1.15618	0.772318	0.507062	1.04528	0.993614	0.445281	0.588189	1.19163	3.37757	0.647345	1.09327	0	0.527515	0.34576	0.663627	0.627919	0.448405	0.437705	0.838981	0.827388	0.376025	1593	xapA	gene2466	-2.59136	-0.485661	0.187415	-0.104389	5.54024
gene3942	polA	Chromosome:4044988-4047775	25.0844	21.5141	25.3084	19.1134	22.7931	22.1627	23.5575	20.4612	29.5772	23.4396	25.2031	22.5425	23.0916	19.4824	15.2604	12.1266	23.1283	18.9919	14.9478	14.8742	23.1133	19.2355	15.2699	13.0235	3179	polA	gene3942	-2.58626	-2.03661	0.787472	2.56421	5.54024
gene4172	alsA	Chromosome:4306511-4309003	1.53907	1.0598	1.6512	15.1028	1.95261	1.34608	1.48654	10.9007	1.16096	1.78021	1.735	18.1218	1.34256	0.939343	0.79801	1.68795	2.17176	1.10106	1.07158	0.47827	1.3487	1.93176	0.980549	0.178253	3421	alsA	gene4172	-2.58608	-4.25941	1.64705	-0.0728575	5.54024
gene3041	glcE	Chromosome:3123491-3126043	0.852487	0.904894	4.89736	115.061	1.27356	1.42982	5.66229	117.022	1.43183	0.940084	4.35809	102.076	0.360273	1.97745	0.832783	1.27219	0.384859	2.66742	0.838709	0.582296	0.1624	2.84603	1.1256	1.11612	2209	glcE	gene3041	-2.58594	-33.3984	12.9154	0.00149028	5.54024
gene4158	nrfE	Chromosome:4289534-4292162	1.7302	1.23203	1.42883	1.22374	1.9693	1.40515	1.71989	1.47507	2.08871	1.17546	2.24815	1.52895	2.7329	1.59765	0.850389	0.571028	3.59309	1.55646	1.25067	0.728089	4.02738	0.934134	0.776218	0.976902	3405	nrfE	gene4158	-2.57555	-0.744863	0.289205	8.21506	5.54024
gene3038	glcB	Chromosome:3119655-3121827	9.43405	10.6703	23.7685	338.048	10.0269	14.0573	26.8702	322.899	8.9804	12.355	22.8883	275.375	10.8538	28.3705	20.7477	13.2564	7.69274	31.3887	26.6946	17.9074	10.9645	30.0809	27.8995	28.529	2205	glcB	gene3038	-2.57125	-89.468	34.7956	0.0275524	5.54024
gene1519	ddpC	Chromosome:1555135-1558953	1.08979	2.67909	1.99993	4.55468	1.17018	1.10632	1.42539	4.51644	1.012	1.64529	1.23806	4.60579	1.69193	2.60894	1.53037	1.1989	1.41448	2.51374	2.96835	1.63057	0.994785	1.96126	1.75507	0.683684	569	ddpC	gene1519	-2.56664	-1.10139	0.429118	-0.0852048	5.54024
gene1350	tyrR	Chromosome:1384743-1386285	22.6015	16.7471	20.8896	19.3564	18.3846	21.2014	22.0496	17.8452	20.5121	17.448	21.2812	16.4818	20.765	17.7596	15.4565	10.4321	21.5715	20.1285	15.9656	12.7209	18.6002	17.4382	17.0117	10.8003	387	tyrR	gene1350	-2.5621	-2.44074	0.952634	6.00819	5.54024
gene3997	sbp	Chromosome:4106856-4107846	4.64411	3.42098	9.84508	86.2876	4.8835	3.57655	7.79178	69.8567	4.46132	4.42439	6.95876	78.3864	4.54008	10.7345	7.42114	5.39094	4.50348	11.3919	7.75075	7.45776	4.38542	12.4887	11.7161	8.13768	3237	sbp	gene3997	-2.56146	-21.9951	8.58696	0.0221475	5.54024
gene4370	insI1	Chromosome:4505219-4507816	3.51858	2.22859	3.28945	4.61014	3.02249	2.96539	3.19542	4.43356	3.15644	2.79635	2.60199	4.28515	2.74253	4.17764	2.051	2.27869	3.90624	3.60168	3.17142	2.75645	3.34514	3.34533	2.65761	1.99914	3640	insI1	gene4370	-2.56047	-0.803802	0.313928	-1.01109	5.54024
gene3738	setC	Chromosome:3834975-3836160	1.60387	1.56627	1.766	3.54754	1.43285	1.62819	2.61802	2.91705	1.23917	2.73134	2.73311	3.45084	1.29915	3.11558	2.34237	1.94795	1.27678	1.91783	1.93562	1.65582	2.03795	2.46308	1.9483	0.965944	2967	setC	gene3738	-2.55342	-0.650422	0.254726	-0.0774545	5.54024
gene4097	aceK	Chromosome:4216618-4220510	1.51901	1.54521	1.20545	15.5744	0.775853	1.25031	1.76125	13.3585	1.21996	1.74785	1.74898	12.808	0.997633	1.68485	1.96015	0.975553	1.13676	1.5	1.59992	0.737114	1.03431	1.37916	1.30344	1.23626	3338	aceK	gene4097	-2.55137	-3.84035	1.50521	-0.00313301	5.54024
gene2398	fadI	Chromosome:2455036-2458491	5.6	6.0725	4.48632	18.2777	6.34883	6.1755	4.28315	17.8529	3.33662	7.08114	5.18313	20.2706	5.66432	6.45522	4.47087	3.60257	5.50972	9.59929	4.9315	2.55192	5.60481	8.45809	4.23788	6.206	1520	fadI	gene2398	-2.55073	-4.7366	1.85696	-0.204521	5.54024
gene1291	yciQ	Chromosome:1322769-1324665	3.0687	2.64865	2.52564	4.018	2.77983	2.0013	2.452	4.33391	2.8462	2.51018	3.32772	3.42988	3.55528	4.37603	2.9251	2.45522	3.73352	3.60352	3.17971	2.62965	3.09657	3.65943	3.13209	2.66021	321	yciQ	gene1291	-2.54934	-0.690979	0.271042	-0.99198	5.54024
rna69	cyaR	Chromosome:2165137-2165224	466.348	3727.36	1222.59	3512.58	457.826	608.683	906.221	4354.46	593.91	2051.82	1192.03	4504.97	431.711	1002.5	187.109	175.898	749.403	1401.47	251.253	373.799	510.83	1039.09	91.9634	0	4477	cyaR	rna69	-2.54824	-1194.47	468.745	-0.214936	5.54024
gene3745	ade	Chromosome:3841986-3843753	3.84543	4.66953	6.87218	4.60852	3.8394	6.17242	6.27779	4.63438	3.79903	5.08821	6.93027	4.95061	4.2401	2.56139	2.71416	1.80734	3.37966	2.63034	1.97417	1.8526	4.41071	3.18849	2.05658	1.3641	2975	ade	gene3745	-2.54256	-1.16445	0.457985	-1.84498	5.54024
gene1895	yebG	Chromosome:1928480-1928771	35.6118	32.0461	27.6492	34.3467	45.2981	29.1996	39.4124	36.9776	42.7364	36.911	42.0127	36.8371	57.1372	18.7371	19.2341	14.4654	36.1477	21.6099	13.7749	12.2961	51.7614	23.828	20.7978	18.0448	976	yebG	gene1895	-2.52883	-9.18504	3.63213	8.7539	5.54024
gene104	hofB	Chromosome:114521-117099	2.63565	2.32904	2.2474	2.46499	2.42413	2.54048	3.17567	2.87495	2.21512	1.95338	2.26835	2.86403	2.45837	2.94997	2.24314	2.24932	3.04079	2.97709	2.00808	2.39	2.79956	2.81082	2.71949	1.00211	49	hofB	gene104	-2.52734	-0.446492	0.176665	-2.66405	5.54024
gene4400	yjhR	Chromosome:4532813-4534054	2.06347	1.29648	1.55926	3.19988	1.56401	1.66349	2.60365	2.32835	1.93872	2.6938	2.79236	3.07795	2.2122	2.8228	1.70452	2.24335	2.36316	1.67988	1.83109	1.5664	2.32678	2.83977	1.67553	1.59912	3673	yjhR	gene4400	-2.52602	-0.567752	0.224762	-0.634377	5.54024
gene1779	chbC	Chromosome:1817879-1819238	3.54185	2.66064	2.59992	3.71384	2.85526	3.7062	3.47797	3.25186	2.18594	3.77596	2.18209	5.77821	4.01652	2.31079	1.37734	1.00708	3.01757	1.14628	2.39753	1.34523	3.28282	2.09202	2.33175	1.84596	849	chbC	gene1779	-2.52559	-0.946605	0.374805	-1.67913	5.54024
gene3610	dppB	Chromosome:3702793-3703813	1.46542	1.56915	1.27385	15.5717	1.59007	1.80083	1.93686	16.0002	0.974056	2.44525	1.57716	16.95	1.187	3.64005	1.08308	1.42546	1.60169	1.96405	1.84221	0.952042	1.01381	2.03577	2.02285	1.45158	2828	dppB	gene3610	-2.52447	-4.50206	1.78337	-0.0197206	5.54024
gene3138	ebgA	Chromosome:3220654-3224193	1.50316	1.59556	1.67909	1.96102	1.2538	1.26057	1.86917	1.8263	1.42418	2.07201	1.63341	1.87486	1.34109	1.19205	1.10131	1.20788	1.47031	1.25423	1.64318	0.806724	1.4079	1.6989	1.32315	1.06601	2314	ebgA	gene3138	-2.51023	-0.273008	0.108758	-0.743849	5.54024
gene1660	malY	Chromosome:1698980-1700153	3.40984	3.56776	4.05251	4.51023	2.67802	3.23078	5.16496	4.42977	3.32929	4.44192	4.48246	4.19229	3.20919	2.44337	2.7362	2.91523	3.31579	3.27193	3.10268	2.76958	2.84578	3.74037	2.95864	3.17819	723	malY	gene1660	-2.51017	-0.526211	0.209632	-0.160342	5.54024
gene1733	ydiN	Chromosome:1770535-1771801	0.800034	1.5071	1.84881	2.97214	0.916317	0.902407	2.04629	2.77878	0.880506	1.87885	1.51479	2.27689	1.44008	2.47261	1.49796	1.87761	1.07685	1.57472	2.30948	1.13052	0.973716	2.13302	1.39068	0.446136	799	ydiN	gene1733	-2.50727	-0.616859	0.246028	-0.0626706	5.54024
gene3759	yidI	Chromosome:3854437-3854887	9.4656	9.10838	10.3285	11.8435	9.88911	9.34944	11.2428	9.08765	11.4032	8.57426	10.0268	12.9744	8.28891	9.44912	10.7775	4.72818	10.8468	8.35576	4.8241	4.88035	9.52778	11.9704	8.12227	4.81481	2989	yidI	gene3759	-2.50577	-2.09269	0.835148	-3.48148	5.54024
gene514	hyi	Chromosome:534933-535710	0.878678	0.558646	1.00781	5.64976	0.849143	0.557502	1.14926	5.3062	0.57117	0.497461	1.40374	6.07672	0.978641	1.57765	1.54238	0.869983	0.855347	1.64169	1.38076	1.10927	0.240623	1.18599	1.51615	1.24029	3848	hyi	gene514	-2.50416	-1.42265	0.568115	0.0751655	5.54024
gene143	sfsA	Chromosome:160781-161486	56.5914	49.453	76.3051	72.5323	62.0471	59.5537	73.2132	72.2895	48.434	49.2142	66.8948	81.4694	58.2026	78.2753	46.5706	37.3128	56.8482	79.903	53.6924	37.7786	54.2148	81.8379	66.4136	60.0512	472	sfsA	gene143	-2.50404	-13.7186	5.47858	-0.745007	5.54024
gene1304	yciS	Chromosome:1338266-1338575	62.3554	65.2093	60.9586	84.6835	66.0789	62.7094	67.0752	80.3206	74.0311	67.8332	67.0319	76.1266	67.0301	54.6087	60.5584	52.3141	74.6298	65.8125	69.5973	51.0083	51.7061	58.7312	60.333	52.6458	336	yciS	gene1304	-2.50307	-7.20556	2.87869	-0.874663	5.54024
gene3568	insH1	Chromosome:3649313-3651736	12.7729	13.5445	14.6323	14.136	14.0975	12.8095	13.608	16.1692	10.1216	13.4284	15.4341	14.3952	13.9204	9.95442	11.9578	11.2414	12.8608	11.3993	8.27188	10.0768	13.8217	11.5167	8.33498	11.6555	2783	insH1	gene3568	-2.50212	-1.80702	0.722196	-1.00652	5.54024
gene1949	ftnB	Chromosome:1984948-1985452	6.39829	3.62777	6.5446	6.20472	7.74874	5.11107	4.39009	7.15386	5.76625	4.46561	3.75354	8.70472	6.96689	1.57837	0.589178	1.3847	7.07928	2.55491	1.3186	1.88326	7.12348	2.2652	1.4479	0	1036	ftnB	gene1949	-2.49736	-2.15606	0.863335	-7.15264	5.54024
gene29	rihC	Chromosome:27292-28207	32.353	56.4574	59.1287	44.9628	33.4563	69.7309	64.7415	44.3983	24.0678	61.6598	60.2602	57.8153	36.4235	10.1716	4.47488	11.2181	27.8031	16.8567	4.3398	5.16519	38.2993	17.2045	4.76535	4.66463	2055	rihC	gene29	-2.49223	-14.7756	5.92865	-1.63567	5.54024
gene2156	yegX	Chromosome:2180854-2181673	2.50718	3.43527	3.56815	4.47434	2.72509	2.28549	2.8911	3.78058	2.5848	3.05902	3.3133	2.98814	2.81832	2.51984	0.862231	3.24228	2.83354	3.34241	2.70158	2.06704	4.70799	4.29722	2.26018	2.69638	1253	yegX	gene2156	-2.49079	-0.755622	0.303367	-1.01128	5.54024
gene1954	yecH	Chromosome:1987274-1987514	66.3437	45.8175	42.445	46.9628	60.6499	46.9595	63.6872	44.9719	52.4516	15.989	42.525	52.3827	107.478	34.9707	41.0267	14.4632	97.9594	56.607	52.0308	31.4186	101.341	55.4991	57.1328	54.9853	1042	yecH	gene1954	-2.49015	-18.3043	7.35068	9.38464	5.54024
gene1946	araH	Chromosome:1980577-1981564	1.24585	2.77998	2.21257	7.64886	1.72613	3.01907	3.19594	8.22305	1.79137	3.2764	2.32847	5.9293	1.82299	3.73848	1.12872	2.01608	1.66919	3.38171	2.72821	2.07453	1.5848	3.37522	4.10526	2.72295	1033	araH	gene1946	-2.48995	-1.56995	0.630516	0.0537723	5.54024
gene2331	yfbO	Chromosome:2386656-2387079	1.14941	0.876928	1.582	1.84763	1.97471	1.45855	2.70606	1.63321	0.213473	1.43162	0.979339	2.20807	1.62931	0.982737	0	1.13804	1.98914	1.27261	1.44496	1.28983	2.5181	1.37903	1.18998	1.08163	1447	yfbO	gene2331	-2.48714	-0.581161	0.233667	-1.03815	5.54024
gene578	envY	Chromosome:585369-586131	1.18427	1.26206	2.06981	1.16033	0.871969	0.801484	1.65222	2.72442	1.00547	0.868416	1.72977	2.25336	0.913589	1.54291	1.26707	0.744475	0.780747	1.37363	0.708939	0.88596	1.23545	1.62383	1.24553	1.27363	3918	envY	gene578	-2.48336	-0.438168	0.176442	-0.118818	5.54024
gene2694	yfjL	Chromosome:2759372-2763175	5.76803	6.75105	7.35649	6.64425	6.88699	7.14417	9.13468	8.67049	3.50745	6.35459	7.24851	8.48803	5.3757	7.64686	5.87947	4.99801	5.3186	6.28762	7.6151	5.59799	6.34261	6.84017	5.59503	5.70032	1837	yfjL	gene2694	-2.48267	-1.01059	0.407057	-0.147925	5.54024
gene1549	lsrB	Chromosome:1603074-1604097	0.691602	0.62536	1.97429	20.7521	0.594093	1.01413	1.76895	16.16	0.68505	1.91423	1.44043	15.2346	0.933675	1.83964	2.37404	2.13036	0.930897	1.53145	2.70489	1.81088	1.01009	2.02831	1.90937	2.31401	602	lsrB	gene1549	-2.48112	-4.68091	1.88661	0.0770954	5.54024
gene302	ecpA	Chromosome:309307-309895	3.11395	3.16766	5.41378	4.84748	3.66042	3.49393	4.45873	4.19176	0.730529	2.52381	3.63069	6.045	4.11539	4.93245	4.1427	5.40902	3.54534	4.62718	2.26636	2.94262	3.5905	6.09564	4.97719	3.70145	2186	ecpA	gene302	-2.47682	-0.963975	0.389199	-0.0688739	5.54024
gene516	ybbW	Chromosome:536856-538311	0.276697	0.358234	0.830912	1.68208	0.518588	0.204286	0.684329	0.786322	0.336366	0.569641	0.600105	2.78338	0.448256	0.791447	0.565177	0.332072	0.261188	0.640558	0.569198	0.620999	0.275536	0.784666	0.416674	0.378734	3850	ybbW	gene516	-2.47206	-0.432291	0.17487	0.0280924	5.54024
gene3611	dppA	Chromosome:3704120-3705728	3.09302	4.78794	5.42934	55.5123	2.92648	5.1877	5.11256	61.0188	3.82965	6.1923	4.736	65.515	2.68693	10.3634	6.42075	5.68099	3.1418	10.1743	6.59322	4.62783	2.25869	8.9815	7.42536	5.73686	2829	dppA	gene3611	-2.46484	-16.6969	6.77402	0.0286889	5.54024
gene2232	yejA	Chromosome:2270385-2272200	4.27779	4.29196	3.36956	5.52622	3.82568	2.89511	3.76073	5.38446	3.71486	3.89266	3.59489	4.80311	4.17706	3.84786	3.07217	2.57867	3.27897	4.02259	3.33959	2.63034	3.33785	3.93716	3.23564	2.79397	1338	yejA	gene2232	-2.4642	-0.728825	0.295765	-0.929498	5.54024
gene1218	dhaR	Chromosome:1250288-1252208	3.55759	2.42507	4.03836	3.91464	2.64644	2.56903	3.14685	3.9085	3.86901	2.39202	2.49995	3.66373	2.43606	2.70931	2.47216	1.30728	3.90345	3.41099	2.8125	1.64626	2.77204	2.9042	1.87322	2.3469	246	dhaR	gene1218	-2.46299	-0.661349	0.268515	-2.03347	5.54024
gene4096	aceA	Chromosome:4215131-4216436	3.45834	4.94262	5.34998	178.921	3.43723	6.09309	3.8878	169.755	4.11918	6.86083	4.48081	142.843	3.19486	2.97151	3.53197	3.69767	3.11611	4.1138	2.87442	3.079	2.5046	4.25209	3.31409	2.79716	3337	aceA	gene4096	-2.45951	-47.8892	19.4711	0.000457694	5.54024
gene2520	eutQ	Chromosome:2570510-2573479	1.5797	1.67122	1.39151	2.92527	0.868465	2.18097	0.661169	2.87309	1.50214	1.88885	0.753735	1.35953	1.84258	1.64236	0.709865	1.33467	2.18702	2.79841	1.5887	1.55996	2.63017	2.57758	0.523345	0	1654	eutQ	gene2520	-2.45944	-0.739333	0.300611	-2.31632	5.54024
gene327	yahB	Chromosome:332724-333657	5.69788	3.425	6.81252	6.21709	6.37773	2.10338	4.42633	7.97347	3.78398	4.0665	6.39949	7.82795	5.66428	4.78305	3.63699	3.761	4.85559	3.63221	4.66677	2.03444	5.8631	4.55744	3.3368	3.57457	2458	yahB	gene327	-2.45764	-1.62971	0.663119	-0.843546	5.54024
gene448	fadM	Chromosome:463625-464024	3.7099	3.60981	8.88026	17.4238	3.3254	4.2574	4.05065	19.2521	4.5535	3.50667	2.19893	16.8566	3.65834	5.29574	1.81208	6.81403	2.79142	5.53623	4.86659	2.53407	4.94719	5.8057	3.56252	4.85721	3759	fadM	gene448	-2.45611	-4.25195	1.73117	0.0156543	5.54024
gene3725	ligB	Chromosome:3816896-3819193	2.31915	2.33751	4.91975	3.61165	2.22977	1.98713	4.58615	3.62784	2.40256	3.12224	3.1906	4.31622	2.55067	2.76508	2.27074	2.30322	2.72473	2.28503	1.87232	1.91007	2.28399	3.16536	2.76079	2.72297	2954	ligB	gene3725	-2.45292	-0.741444	0.30227	-0.166874	5.54024
gene4415	uxuB	Chromosome:4550923-4552384	6.00822	8.60752	8.54511	15.3884	5.72025	9.149	8.32992	15.8648	5.57935	11.0663	7.93477	15.2355	6.20507	2.84246	5.90603	6.27925	5.02554	3.76957	5.09833	4.60717	6.58131	3.42404	4.00863	8.10392	3689	uxuB	gene4415	-2.45103	-2.50058	1.02022	0.101906	5.54024
gene1783	cho	Chromosome:1821538-1822961	2.20826	2.80794	3.03936	3.19473	1.50173	2.52197	3.6585	3.13773	1.5038	2.16702	2.58709	3.39374	1.56513	1.88805	1.29209	2.79375	2.07001	1.47715	1.73504	2.78779	2.62047	1.76628	1.52414	1.03902	854	cho	gene1783	-2.44551	-0.493687	0.201875	0.0335812	5.54024
gene3216	yhbT	Chromosome:3297987-3299298	197.821	158.952	273.082	177.242	200.077	218.933	234.276	165.475	162.545	158.148	222.006	167.225	200.892	79.7903	62.2218	48.1409	176.092	85.6341	65.0675	54.5619	177.819	89.1497	69.0121	53.8725	2400	yhbT	gene3216	-2.44303	-43.1595	17.6664	-29.955	5.54024
gene4095	aceB	Chromosome:4213500-4215102	2.02584	2.15237	2.89155	72.0763	1.58553	1.64525	2.40238	74.1381	2.14043	2.89534	1.68773	64.5508	1.85975	2.8637	2.78162	1.84236	1.40235	3.09031	3.67862	1.76814	1.03557	2.70061	2.4236	2.71129	3336	aceB	gene4095	-2.44282	-20.3009	8.31046	0.010241	5.54024
gene977	mgsA	Chromosome:1025779-1026238	58.9848	67.2827	77.9005	57.1274	73.1408	68.6482	81.8616	47.3414	53.1701	54.5482	68.3412	54.9968	70.3681	45.4094	37.4298	22.4808	65.5602	59.4318	40.3333	29.3565	63.5296	45.3036	53.1459	39.017	4352	mgsA	gene977	-2.44008	-10.1727	4.169	8.65514	5.54024
gene3762	yidL	Chromosome:3858305-3861626	0.50166	0.927841	0.669541	1.52483	0.62681	0.370377	1.52702	2.20324	0.813122	0.41311	1.24344	1.54194	1.03435	1.12298	0.512341	0.481645	0.394618	1.06036	0.917309	0.511768	0.199822	1.20376	0.88135	0.686656	2993	yidL	gene3762	-2.43876	-0.421206	0.172713	-0.0787322	5.54024
gene2024	yeeL	Chromosome:2050299-2051352	0.370647	0.527855	0.408114	1.14393	0.509423	0.301014	1.00835	0.947976	0.220281	0.705063	0.694768	1.13924	0.480365	0.659151	0.624588	0.489305	0.513145	0.697633	0.372759	0.249556	0.812001	0.622568	1.22793	0.837093	1112	yeeL	gene2024	-2.43451	-0.247081	0.101491	-0.0635245	5.54024
gene4174	rpiR	Chromosome:4310123-4311014	24.3223	14.9103	18.829	37.8159	23.4506	16.6467	19.6504	32.6722	20.6891	15.6008	18.655	50.2614	20.9257	6.82994	10.2916	9.43309	23.6219	7.96209	7.48568	7.19604	19.6681	5.49552	6.82867	8.96551	3423	rpiR	gene4174	-2.43119	-9.27946	3.81683	-0.668577	5.54024
gene3480	malT	Chromosome:3551106-3553812	27.5944	29.3242	50.6397	27.625	28.7169	39.8105	45.7713	31.596	19.3599	33.6318	50.1948	32.125	25.6119	10.891	4.3095	7.77053	25.1395	16.4039	6.03986	5.10916	23.9718	16.1763	5.52096	3.31394	2687	malT	gene3480	-2.42831	-9.80178	4.03646	-2.2362	5.54024
gene3898	yigG	Chromosome:4000835-4001216	0.710238	0.722488	0.651695	2.28336	0.610102	1.08151	0.743162	1.00918	0	0.804198	0.302574	1.09152	0.575301	0.728697	0.99737	0	0.30728	0.393181	0.446429	0	0.777984	0.426062	0.490205	0	3133	yigG	gene3898	-2.42457	-0.429201	0.177022	-0.555001	5.54024
gene1711	ydhX	Chromosome:1747586-1749037	1.35344	0.688392	2.23538	2.43667	0.930096	1.09917	1.69942	2.69235	1.00546	1.04209	0.807225	4.36803	1.42519	1.20347	1.52048	0.893365	0.81978	1.72328	1.36116	1.21503	1.48254	1.13668	1.3078	1.0189	777	ydhX	gene1711	-2.42202	-0.740372	0.305684	-0.0815442	5.54024
gene3987	rhaR	Chromosome:4096668-4098548	3.4151	2.7792	5.37189	5.52101	4.10705	3.665	7.24892	5.26847	2.97199	3.35868	4.82193	7.94765	3.79374	4.07115	3.56255	2.96267	2.44846	4.05121	3.18924	3.06584	3.20644	5.50215	2.9632	3.67281	3226	rhaR	gene3987	-2.41888	-1.18401	0.489486	-0.0973616	5.54024
gene1595	cspF	Chromosome:1629025-1650732	32.5052	27.5548	46.3958	20.9003	23.2686	16.499	28.3433	33.3571	20.1233	34.3517	32.3114	38.8539	40.9571	14.8222	15.2154	11.9198	51.5648	5.99817	13.621	20.2645	33.6275	15.1662	7.47832	0	652	cspF	gene1595	-2.41887	-12.0618	4.98655	-3.50698	5.54024
gene3608	dppD	Chromosome:3699886-3701871	2.90472	2.79067	2.81336	25.0063	3.32692	2.70304	2.87052	21.4392	3.2968	3.21591	2.74992	23.6844	3.07179	4.52551	3.62581	2.55643	3.07196	3.48405	2.02867	1.99196	2.65149	3.67862	3.45277	3.64457	2825	dppD	gene3608	-2.41843	-6.19721	2.56249	-0.0241712	5.54024
gene2400	fadL	Chromosome:2459327-2460668	29.3093	29.7303	18.1828	43.065	32.0477	24.3874	18.3602	42.7075	28.8671	27.2764	19.8082	47.8082	35.5104	6.13345	5.44113	8.91494	33.4793	9.59116	4.2447	9.13087	39.8355	7.70364	4.96656	2.29189	1524	fadL	gene2400	-2.41777	-12.6422	5.22886	-2.61112	5.54024
gene4343	yjgM	Chromosome:4477056-4477560	5.13961	8.53593	13.0892	9.17219	8.46956	8.3055	10.9752	14.9039	8.41561	7.98109	11.9756	13.8631	7.13682	7.74835	5.3026	3.60021	7.80536	8.94217	9.2302	6.82682	5.05538	8.05403	9.55612	11.8445	3610	yjgM	gene4343	-2.41771	-1.75981	0.727885	0.104583	5.54024
gene844	gsiC	Chromosome:870189-871110	4.4327	3.83948	4.83246	12.9809	3.69464	3.47519	4.95964	10.6014	4.82544	4.33334	4.93604	9.44283	4.33709	6.00383	2.21872	4.05569	5.31662	5.39372	6.40006	8.76644	5.48048	4.73902	4.72547	3.6344	4207	gsiC	gene844	-2.41488	-2.07075	0.857496	0.0185585	5.54024
gene576	ompT	Chromosome:583902-584856	15.7759	15.7065	19.0953	16.0787	17.3721	17.7188	24.1461	14.5466	13.216	17.4068	19.5189	13.541	19.1	6.54322	5.42058	6.20359	16.1194	7.75782	5.6965	4.8966	18.6594	6.04068	6.37091	3.15862	3916	ompT	gene576	-2.41345	-4.23496	1.75473	-22.8138	5.54024
gene1438	insI1	Chromosome:1463415-1472037	2.7883	3.30912	4.26411	3.32954	2.90843	3.77411	3.47327	3.39592	2.56461	3.42779	3.50702	5.2034	2.85008	3.67812	2.23745	2.01575	3.04457	3.56492	2.5872	2.38394	3.05426	2.30987	3.20746	3.2486	481	insI1	gene1438	-2.40381	-0.571953	0.237936	-0.462056	5.54024
gene561	insH1	Chromosome:573751-574976	11.9214	13.2295	11.7911	14.9323	11.2381	11.8664	14.175	16.6092	10.2366	13.5686	14.5106	15.8229	12.2901	10.378	10.6533	12.0589	14.2005	12.5992	9.73163	11.8141	12.5497	9.93779	9.51043	14.2779	3900	insH1	gene561	-2.39859	-1.64683	0.686584	-0.130105	5.54024
gene4171	alsC	Chromosome:4306511-4309003	2.14646	1.48312	1.0405	13.541	1.39157	1.15117	1.69506	11.6242	1.26364	1.35736	1.86336	19.7925	2.09951	1.55126	1.59241	1.92472	1.612	1.83843	1.42555	1.27251	1.95193	1.06898	1.22991	1.82932	3420	alsC	gene4171	-2.39523	-4.10656	1.71447	-0.0175219	5.54024
gene753	tolB	Chromosome:776962-778255	76.1127	58.3777	59.7103	39.6865	70.5446	56.7328	58.9597	43.8508	73.8461	52.7169	58.8432	34.55	76.4917	54.709	75.6379	76.7519	72.4102	56.1802	65.6777	82.4276	76.0292	47.4964	64.6987	90.713	4108	tolB	gene753	2.60226	14.0025	5.38091	-0.411722	5.54024
gene1960	pgsA	Chromosome:1990292-1990841	20.3397	18.3709	23.0987	17.5938	18.6472	21.4814	22.1414	20.7359	20.3277	18.6722	24.402	20.4653	19.3567	15.7214	11.2713	10.3552	19.7305	13.9359	14.906	11.6681	21.5804	12.0373	12.8423	14.4195	1047	pgsA	gene1960	-2.39024	-2.83027	1.18409	-7.88273	5.54024
gene381	yaiV	Chromosome:393729-394353	0.973991	0.914575	0.82496	0.770782	1.4159	1.36905	0.940745	1.06458	1.00187	1.35735	0.383019	0	1.21376	1.63988	1.26254	1.1869	1.16693	1.07838	1.50699	1.0089	0.492413	0.898899	0.827379	1.6921	3046	yaiV	gene381	2.59904	0.306186	0.117807	-0.490817	5.54024
gene1890	yobB	Chromosome:1923463-1924120	7.57164	5.79434	8.92343	8.75426	5.25104	3.24383	5.37866	9.47545	9.59852	6.35527	3.78792	9.18098	8.215	5.13143	6.24304	3.85153	10.9394	5.22986	6.4621	4.83294	8.36995	6.16729	5.75331	2.61473	971	yobB	gene1890	-2.38938	-2.14702	0.898569	-2.64622	5.54024
gene374	tauB	Chromosome:385430-387870	0.334762	0.454048	0.819116	2.29596	0.479274	0.453119	0.93408	1.10989	0.74608	0.303239	0.665534	1.54342	0.813483	1.14487	0.940196	0.441933	0.772441	0.555963	0.561117	1.00175	0.855618	0.803277	1.38631	0.840055	2969	tauB	gene374	-2.38907	-0.38219	0.159974	-0.00790266	5.54024
gene1550	lsrF	Chromosome:1604123-1604999	0.655578	0.952694	1.37495	22.0398	1.1263	1.42611	1.95991	21.2918	1.04363	1.78154	0.718168	19.7185	0.682748	2.04988	0.263032	2.22546	0.891414	2.33307	1.76602	1.99681	0.512936	1.57309	1.55135	1.76262	604	lsrF	gene1550	-2.38642	-5.70829	2.39199	0.0516028	5.54024
gene4014	cytR	Chromosome:4121453-4122479	36.4445	34.8145	46.086	38.2021	33.2793	37.6968	43.1811	36.88	35.2651	31.0708	36.2708	35.2999	31.0709	12.621	11.6119	19.6086	34.45	18.6071	12.7051	14.606	31.7857	15.4324	11.4144	13.5452	3258	cytR	gene4014	-2.38414	-6.59015	2.76417	-4.18432	5.54024
gene3790	tnaA	Chromosome:3886752-3888168	59.5348	2301.77	422.249	7411.11	70.1656	2666.8	475.156	7205.3	53.2358	2335.68	420.937	7314.03	30.4528	6.7129	1.89593	6.71805	18.3323	15.3794	4.17788	5.76884	32.5925	17.5066	3.94242	2.93191	3024	tnaA	gene3790	-2.38381	-1982.8	831.777	-0.00383854	5.54024
gene1859	yoaD	Chromosome:1896450-1898049	1.98508	1.00966	1.65587	2.3787	1.66645	1.05339	1.369	2.37188	1.64229	1.08298	1.26852	1.66404	3.03316	2.12925	2.02735	1.36985	2.42035	2.19784	2.4955	1.77194	2.52036	1.56972	2.11743	1.18874	938	yoaD	gene1859	-2.38253	-0.489877	0.205612	-2.25878	5.54024
gene675	miaB	Chromosome:692753-694178	16.752	24.6963	16.6482	11.401	15.6299	23.3899	13.6453	10.9128	18.7632	19.4935	16.1179	8.31764	16.4502	9.55443	23.5968	33.819	16.8592	9.58763	14.9684	35.9775	18.1241	6.61709	13.59	29.6851	4025	miaB	gene675	2.5905	8.44165	3.2587	-2.06193	5.54024
gene1416	ydbL	Chromosome:1443903-1444230	7.56786	9.75129	15.7398	12.976	7.36765	6.65827	9.5024	12.187	10.4946	8.22627	9.45717	14.732	10.6254	12.0782	8.50188	6.66042	6.11181	10.8927	9.51374	7.92621	10.5003	3.63188	6.96442	5.69725	457	ydbL	gene1416	-2.38017	-2.53139	1.06354	-0.420583	5.54024
gene4379	fecI	Chromosome:4514786-4516258	5.83823	17.9174	17.7961	4.32652	7.48016	11.8535	11.8036	5.34291	11.6149	13.9831	17.0309	4.86638	5.61072	4.73782	15.5632	37.8833	7.36356	4.38235	7.71258	20.6537	4.98602	2.37443	9.5616	16.3887	3649	fecI	gene4379	2.58587	7.35183	2.84308	-6.7891	5.54024
gene2844	mazE	Chromosome:2908777-2909361	87.2444	84.8905	97.4558	104.528	78.2023	82.5162	75.9793	90.857	86.9547	89.3371	90.495	66.6237	86.0317	78.5776	54.7894	55.7989	97.5293	73.7963	74.9347	62.0251	81.9138	81.9183	95.7469	85.6689	1998	mazE	gene2844	-2.37619	-7.6925	3.23733	-5.40896	5.54024
gene3169	yhaL	Chromosome:3253064-3253229	417.522	266.313	405.886	446.949	453.651	352.83	321.163	461.78	419.156	308.698	419.2	485.582	310.776	71.0096	63.3855	77.4642	347.606	97.4519	68.0922	81.0427	311.49	54.1548	74.7691	33.9805	2348	yhaL	gene3169	-2.37479	-95.9626	40.4089	-4.42822	5.54024
gene830	mntR	Chromosome:852405-853988	19.3092	24.4922	24.9358	29.4293	17.6107	25.894	23.4469	34.8884	14.6989	20.5141	17.8739	29.3087	15.8338	20.5448	18.7465	21.3997	17.3268	25.0738	18.8798	16.0504	15.4063	23.4527	19.7439	17.0488	4192	mntR	gene830	-2.37118	-3.84281	1.62063	0.0502138	5.54024
gene1422	paaB	Chromosome:1452891-1453179	2.11447	1.43396	2.58691	5.43828	1.81635	2.14654	2.21249	4.00595	0.52361	1.91536	1.8016	8.66558	0.570915	3.85675	0	0	0	0.390183	3.54421	0	2.31616	1.69126	0.972935	0	464	paaB	gene1422	-2.36926	-1.73845	0.733753	-0.239647	5.54024
gene1950	yecJ	Chromosome:1985530-1985782	17.2295	11.6844	17.2465	9.39974	24.2187	15.9007	5.46307	5.93489	18.6177	14.1882	14.2352	17.6526	15.2248	9.99925	17.5963	23.4346	16.2637	10.9832	11.8143	28.1226	12.5819	7.51689	8.64853	15.7221	1038	yecJ	gene1950	2.57619	5.50837	2.13818	-0.920083	5.54024
gene1544	lsrK	Chromosome:1596640-1598233	2.28818	2.3046	3.24289	12.9354	2.49102	2.29988	3.5084	13.7777	2.12064	2.72941	3.01127	11.0023	2.31222	2.3244	2.67239	3.64878	1.84271	3.58692	4.10118	3.15243	1.5386	2.28321	3.31495	3.24051	597	lsrK	gene1544	-2.36282	-2.66456	1.1277	0.157455	5.54024
gene4146	soxR	Chromosome:4275491-4276089	5.66644	4.90568	9.29248	6.51166	6.21387	4.65085	7.06447	6.85231	7.34436	5.46048	4.93072	4.44683	6.64067	16.4928	20.3163	8.5946	6.05063	14.5498	14.8531	17.5878	6.60311	17.647	20.9694	33.582	3393	soxR	gene4146	2.57068	4.22767	1.64457	63.5071	5.54024
gene2650	yfiP	Chromosome:2717244-2717943	4.19567	5.82005	4.19982	2.289	4.8055	4.51744	4.92231	2.70984	5.006	4.54919	3.89984	2.73554	5.87021	4.78301	5.71334	6.3781	4.62059	4.36382	4.63516	4.8509	5.29222	4.42369	4.91416	6.22148	1794	yfiP	gene2650	2.56759	0.912587	0.355426	-0.323671	5.54024
gene84	murE	Chromosome:91412-97084	44.9719	53.2018	46.9543	50.2369	42.8208	53.9387	50.5698	48.4044	51.4887	51.4597	48.9045	43.1635	43.3559	66.248	75.7146	64.7722	48.52	65.53	64.2684	69.0845	48.644	56.6906	63.6013	70.8481	4202	murE	gene84	2.5662	7.07573	2.75728	-45.132	5.54024
gene1179	ycgZ	Chromosome:1215011-1215248	7.60444	7.7356	6.97762	16.2984	6.5323	7.71976	6.63079	19.8095	11.2986	16.6469	6.47925	15.5824	11.2928	32.9421	21.3575	45.1752	8.77336	35.7828	41.4255	44.0894	8.32978	22.809	47.2371	42.9359	202	ycgZ	gene1179	2.55589	8.77165	3.43194	4.9423	5.54024
gene3290	sspB	Chromosome:3374300-3374798	275.176	282.644	194.452	111.762	249.526	313.14	204.497	115.885	258.098	242.574	215.947	112.51	265.29	184.338	265.13	251.788	285.616	196.595	198.866	233.005	271.996	191.591	252.052	309.408	2480	sspB	gene3290	2.55142	53.6271	21.0185	-0.0370126	5.54024
gene175	skp	Chromosome:200481-200967	328.729	206.814	250.644	185.108	301.744	241.507	221.138	200.409	294.612	241.474	196.994	191.723	316.89	249.882	366.041	385.946	320.169	218.179	331.052	415.468	337.595	180.466	287.73	481.34	817	skp	gene175	2.54931	77.505	30.4024	-1.18415	5.54024
gene3870	wecE	Chromosome:3973168-3974299	23.1512	16.9895	19.4363	8.03223	18.1375	18.471	17.3335	7.91038	18.5607	16.9737	15.9656	7.8254	22.8222	16.1603	23.2627	21.6897	21.4423	13.2297	17.1551	21.332	18.6663	13.0328	20.0556	21.9776	3107	wecE	gene3870	2.54691	4.40664	1.73019	-0.224712	5.54024
gene1062	opgG	Chromosome:1108557-1112629	22.0182	27.8773	18.5558	15.1295	20.1721	21.6326	20.8635	17.1199	22.2893	20.2872	18.6395	18.0084	23.5376	16.6116	24.948	26.8839	20.4421	21.527	22.5714	27.7302	24.1701	18.934	23.3497	27.9227	74	opgG	gene1062	2.53944	3.71204	1.46175	-1.04694	5.54024
gene1691	rnt	Chromosome:1726370-1727018	8.07948	9.94911	8.58406	6.37979	8.03621	9.20927	7.71243	6.2436	9.05597	9.56563	7.48785	4.35678	7.80744	7.75622	9.95247	11.7888	10.0573	5.64975	11.4043	17.4967	9.31593	3.40124	8.02224	12.8051	757	rnt	gene1691	2.53877	2.89386	1.13986	-1.9415	5.54024
gene3466	envZ	Chromosome:3532537-3534606	22.6767	25.6309	23.22	18.3844	24.6552	26.7461	25.1607	19.8465	24.9034	24.7339	24.1283	17.0043	21.7403	22.217	33.6904	25.2362	24.4562	21.802	24.7202	31.2248	23.2797	17.415	24.0442	32.5761	2671	envZ	gene3466	2.53329	4.51019	1.78037	-1.43346	5.54024
gene3205	rsmI	Chromosome:3290496-3291357	13.6025	16.8579	14.2392	11.7026	14.4824	17.9903	18.4428	10.3445	15.4425	17.2242	14.4464	9.12744	14.2771	19.0667	19.9088	16.8191	11.107	20.3103	20.8332	19.0265	14.6901	17.2393	21.5537	22.3555	2388	rsmI	gene3205	2.52883	3.40209	1.34532	-1.42991	5.54024
gene3771	cbrA	Chromosome:3867399-3869753	2.37563	2.67685	2.68284	3.10198	1.88371	2.37455	2.82993	4.4661	2.22641	1.95328	3.73683	3.93178	2.24993	2.24987	8.62236	5.88633	1.89747	1.78047	7.44317	7.95651	1.92164	2.10477	5.75139	8.80455	3003	cbrA	gene3771	2.52798	1.60432	0.634626	3.78411	5.54024
gene1721	sufD	Chromosome:1757326-1760536	1.65001	3.47682	4.65014	5.0773	2.02482	3.23041	3.82295	7.28471	2.14512	3.01596	3.66528	6.70172	1.90932	15.7197	21.3501	16.1812	1.22377	15.724	20.4463	19.5077	0.516398	15.625	25.5423	24.1778	788	sufD	gene1721	2.52624	4.8925	1.93668	4.4825	5.54024
gene1965	yecC	Chromosome:1995085-1996503	16.6796	9.32907	9.04607	12.8254	14.2787	11.172	9.83591	11.7279	16.8622	10.5399	8.79066	9.68972	21.1713	43.0472	59.5629	32.5372	16.1685	39.1557	56.9243	48.1115	17.0776	33.8342	51.7455	50.0544	1052	yecC	gene1965	2.52515	10.8384	4.2922	-6.37297	5.54024
gene941	ycbL	Chromosome:982872-983520	68.8173	79.5929	66.0712	57.0536	68.4295	76.4082	59.178	56.1924	68.025	73.3151	61.4729	54.0241	76.3522	62.9223	94.7475	101.608	74.694	49.7492	79.6517	125.658	75.3038	44.7264	65.5476	116.846	4313	ycbL	gene941	2.51664	19.7478	7.84691	-2.78312	5.54024
gene2591	iscA	Chromosome:2657584-2657908	237.981	202.175	192.312	134.098	233.695	201.761	141.521	118.095	195.203	174.889	146.468	147.564	312.358	787.756	814.816	573.135	236.743	879.91	913.739	719.48	298.567	960.001	1244.19	1247.49	1731	iscA	gene2591	2.51185	210.743	83.8993	-6.02561	5.54024
gene2534	ypfN	Chromosome:2590783-2590984	209.594	161.59	141.708	107.812	178.148	150.061	101.575	100.316	206.516	146.89	133.466	77.9848	142.967	137.324	86.7492	96.1145	196.631	133.128	135.903	86.6521	149.835	164.114	164.457	149.482	1669	ypfN	gene2534	2.50904	16.2406	6.47284	0.515798	5.54024
gene1255	purU	Chromosome:1287004-1287847	21.6187	18.6352	15.3633	15.832	17.3439	21.6966	17.9318	14.1345	22.9016	17.5756	15.6086	12.5632	18.2693	17.6501	24.3422	18.463	19.0899	16.466	21.9153	19.5625	17.4774	12.762	17.4023	18.1657	281	purU	gene1255	2.5066	2.92842	1.16828	-0.311093	5.54024
gene2347	alaA	Chromosome:2405582-2406800	15.3926	12.8169	15.035	9.65775	13.2757	13.4838	13.1837	10.4948	15.17	12.4814	13.1679	8.29864	15.7361	16.4719	22.8357	14.7487	16.2728	15.4962	17.3998	19.8501	16.045	15.4145	18.5919	20.7928	1464	alaA	gene2347	2.50487	2.56716	1.02487	-0.768144	5.54024
gene3463	hslO	Chromosome:3527795-3528674	48.3438	52.924	34.0499	20.7428	39.1651	42.8773	29.6582	25.569	50.0793	47.2965	37.0993	28.0851	39.7255	28.8896	36.1371	37.9108	45.4214	33.4468	33.9914	41.0142	41.261	26.1762	28.9586	46.6774	2668	hslO	gene3463	2.49958	8.00074	3.20084	-0.0351844	5.54024
gene1308	osmB	Chromosome:1341133-1341352	47.6688	31.7699	66.3634	69.7558	24.004	26.6989	53.3184	58.3904	50.0666	32.0128	74.2282	42.945	67.9043	245.1	337.009	223.508	61.1596	240.23	334.757	249.015	37.8113	256.377	435.653	420.734	340	osmB	gene1308	2.49903	76.4458	30.5902	10.1194	5.54024
gene1853	yoaB	Chromosome:1891390-1891735	33.251	34.7265	32.5442	23.9455	26.6588	32.4051	29.6895	20.7885	44.1343	35.3407	31.7307	23.8473	27.6519	24.8662	28.6387	22.2406	29.1553	31.9062	33.4406	28.8555	20.8823	22.3405	21.4198	21.6945	932	yoaB	gene1853	2.48925	3.48619	1.4005	0.0897374	5.54024
gene1315	fabI	Chromosome:1348274-1349063	161.642	175.866	154.586	82.4546	153.222	178.564	139.135	79.7948	154.489	152.706	144.003	82.0063	159.471	96.9116	190.052	232.066	149.315	87.6667	140.518	226.117	168.987	69.1835	122.368	223.937	348	fabI	gene1315	2.48817	51.8974	20.8576	-1.09066	5.54024
gene3574	hdeD	Chromosome:3655017-3655590	19.1021	10.2363	6.88582	13.8176	16.2624	9.00332	11.5999	12.6018	23.5669	12.4368	14.5318	12.8436	33.2944	122.141	224.656	145.225	21.2513	77.422	112.564	112.729	19.4295	87.3755	123.366	94.3718	2790	hdeD	gene3574	2.48069	35.5454	14.3288	-17.4927	5.54024
gene3562	gor	Chromosome:3644321-3645674	41.081	43.0711	35.7849	22.6107	35.0537	37.478	30.8348	20.8583	39.2269	33.0447	33.2756	22.2234	45.0336	104.491	101.84	71.5147	39.0541	103.613	111.895	81.1352	40.6195	122.76	178.819	163.705	2777	gor	gene3562	2.47562	26.6446	10.7628	-3.91278	5.54024
gene4324	cybC	Chromosome:4457512-4457878	33.9028	29.1666	22.0424	15.9444	37.9429	38.1536	22.7036	15.4153	37.1317	33.5181	26.7405	18.4593	37.3479	31.8024	29.3815	27.6211	35.8733	25.3103	27.7639	21.7397	34.3779	18.5946	29.9515	37.9196	3589	cybC	gene4324	2.47328	5.24202	2.11946	0.239652	5.54024
gene1886	yebY	Chromosome:1921388-1921730	48.1992	43.7362	37.3743	29.0998	36.9329	45.025	30.3075	20.5781	66.907	40.7908	25.8358	29.9079	39.9584	26.3124	40.6746	25.6909	42.6852	29.3133	34.1366	39.1055	31.7276	35.2942	31.8613	40.885	966	yebY	gene1886	2.4706	8.10258	3.2796	0.0407144	5.54024
gene1445	azoR	Chromosome:1480278-1480884	7.35804	5.73315	5.17138	7.04632	5.78271	6.03927	4.75052	6.22856	8.49014	7.37423	6.40269	6.73673	8.36949	7.60281	12.751	8.06025	7.72146	11.3533	10.234	13.1759	6.34501	7.88883	9.72478	12.9643	489	azoR	gene1445	2.45843	1.62794	0.662187	-5.35922	5.54024
gene2135	yegP	Chromosome:2163212-2163545	2.4125	3.92657	4.42728	40.9516	1.65789	1.95927	2.01946	34.9649	1.43379	2.40386	0.411106	33.3685	13.2882	117.489	191.073	101.278	0.835001	105.507	190.461	157.56	0.528523	118.094	210.469	219.758	1231	yegP	gene2135	2.45615	44.4278	18.0884	5.30071	5.54024
gene866	rimK	Chromosome:891189-892092	112.996	85.1782	91.207	34.3879	109.053	112.699	90.1592	36.2052	110.432	75.2375	83.1583	26.844	117.054	74.7634	130.735	132.886	109.148	65.2947	88.0597	128.72	120.125	55.9562	67.2387	130.141	4230	rimK	gene866	2.44919	31.3334	12.7933	-0.317041	5.54024
gene798	moaE	Chromosome:818517-818970	28.3074	46.0216	35.2506	24.7016	27.7902	52.3419	35.7022	24.7797	23.0949	32.2812	30.7947	25.2478	31.3231	76.2381	100.088	65.7307	22.9632	92.4851	109.3	92.7441	21.3177	70.6541	81.2908	99.8928	4155	moaE	gene798	2.44868	21.396	8.73777	-14.179	5.54024
gene3132	yqjH	Chromosome:3213748-3214513	7.40415	5.70595	8.02908	1.44265	4.24016	7.17478	9.27337	2.39104	6.75063	7.31666	8.41146	2.41372	3.27133	2.68566	5.35627	7.55303	4.077	3.78834	4.795	8.18278	3.56366	2.9611	5.26518	8.44547	2308	yqjH	gene3132	2.44534	2.55718	1.04573	-1.4806	5.54024
gene1951	azuC	Chromosome:1985896-1985983	1965.32	474.391	611.296	342.69	1945.76	473.42	906.221	283.987	4503.82	663.825	397.344	204.771	2968.01	14171.8	28627.6	6860.04	2421.15	11101.1	30652.9	21904.6	802.733	12229.3	40831.8	34104.6	1039	azuC	gene1951	2.44154	8502.98	3482.63	-10.364	5.54024
gene1774	katE	Chromosome:1811890-1814152	0.672789	1.55544	1.01018	15.1407	0.525394	1.55225	1.21596	15.2955	0.408937	1.39893	0.807746	14.0525	3.4432	17.7589	57.5457	30.6824	0.449847	18.5209	37.791	46.6714	0.301485	13.1352	29.1278	45.6992	844	katE	gene1774	2.43456	10.1484	4.16849	3.39402	5.54024
gene699	pgm	Chromosome:712780-714421	83.1485	65.2246	56.8242	46.4652	76.2975	77.2289	63.6997	44.931	88.597	62.6631	57.5047	45.9045	73.0806	62.9991	68.7603	55.9101	80.9478	66.4085	66.8407	65.415	83.9073	57.4857	66.0795	74.68	4047	pgm	gene699	2.42667	8.27701	3.41085	0.308934	5.54024
gene1572	ydeJ	Chromosome:1622796-1623315	1.69822	1.82913	1.09994	3.0831	1.20136	0.405642	2.29958	2.83884	1.63266	0.904888	1.53206	4.29864	1.4565	2.18649	4.48898	5.80254	1.55589	3.64987	5.27441	5.38075	1.31309	2.39704	4.41265	6.01628	627	ydeJ	gene1572	2.41223	0.856932	0.355245	2.36332	5.54024
gene256	yafZ	Chromosome:266407-267229	1.3748	0.725156	1.3082	1.04768	1.39967	1.55072	1.2787	0.578804	1.13482	1.01472	1.64861	0.626028	2.06223	2.3683	2.28812	2.15103	1.32178	1.91679	1.92033	2.62839	1.11551	1.95491	2.95209	2.29996	1697	yafZ	gene256	2.41032	0.422851	0.175433	-2.15136	5.54024
gene3872	wecF	Chromosome:3974300-3977976	9.80678	9.50088	8.70177	5.3586	9.75101	7.80394	7.96854	5.61463	8.75317	9.79443	8.26389	5.079	9.95132	8.25571	9.88717	8.63088	10.4439	7.27835	7.40604	9.59393	8.34192	6.72338	9.61986	10.2764	3109	wecF	gene3872	2.40929	1.42964	0.593385	-0.101379	5.54024
gene3258	kdsD	Chromosome:3339287-3340274	29.2575	30.9068	26.1083	20.1558	28.7919	31.0067	26.5767	19.6439	28.0647	26.8665	27.0514	21.9878	29.5585	40.5735	36.7964	28.3313	31.9929	43.8733	43.1461	38.6042	30.1992	42.7207	52.9245	48.7106	2445	kdsD	gene3258	2.40504	5.31365	2.20938	-0.943462	5.54024
gene2470	ypeB	Chromosome:2524967-2526181	49.3126	60.1957	66.3634	46.5038	67.776	58.4038	30.9591	65.3972	45.182	42.4356	40.6155	47.9973	62.5785	78.702	96.9477	88.9693	69.6935	80.9868	97.1209	110.673	73.8221	72.9688	74.8778	111.371	1598	ypeB	gene2470	2.40313	12.7087	5.28838	-11.6187	5.54024
gene3259	kdsC	Chromosome:3340294-3341959	48.978	57.3182	61.0876	37.0101	46.466	57.5528	45.5339	43.3571	48.9433	57.3223	54.6564	34.638	49.0116	75.4207	96.4117	65.4588	51.9061	84.2684	89.5783	81.7123	45.7684	72.803	106.738	97.8894	2446	kdsC	gene3259	2.40298	15.1474	6.30356	-3.58725	5.54024
gene1873	yebQ	Chromosome:1908299-1909673	1.15652	1.47742	2.07302	1.93687	1.70968	1.58361	2.02626	2.06368	1.47857	1.77851	1.2833	2.14938	1.56858	1.87644	2.41722	3.19555	1.76871	1.60803	3.31351	3.86322	2.06228	1.48436	2.45036	4.04954	954	yebQ	gene1873	2.39712	0.479332	0.199961	3.41334	5.54024
gene1828	yeaJ	Chromosome:1870064-1871555	1.95606	3.92984	2.60249	1.82368	2.01633	4.66644	2.50724	1.73711	2.0344	3.47728	2.6666	2.40491	1.8617	3.11068	6.31773	5.68099	2.91965	2.78834	3.50409	5.37779	2.41046	1.76012	3.57767	4.04955	904	yeaJ	gene1828	2.39385	1.13035	0.472187	-6.67117	5.54024
gene3344	tsaC	Chromosome:3428864-3429437	47.1583	51.0078	38.811	21.4941	35.6014	53.8468	36.9413	25.6882	56.1299	45.962	36.0389	20.707	38.8204	24.1482	58.9183	46.1569	49.5863	21.2438	41.8096	56.0772	39.2327	17.3932	33.1959	60.9886	2536	tsaC	gene3344	2.39112	14.3305	5.99323	-0.705833	5.54024
gene3462	hslR	Chromosome:3527369-3527771	75.1448	75.6329	60.6417	44.5374	69.8725	95.799	68.1555	53.274	89.9333	90.2307	74.7195	57.1322	63.3132	59.1137	74.96	61.2408	79.1809	73.1727	65.108	73.8065	71.6971	60.994	84.6503	77.7399	2667	hslR	gene3462	2.38762	10.8464	4.54278	-0.0913109	5.54024
rna97	sokX	Chromosome:2885375-2885431	1552.48	0	0	0	0	0	0	0	1153.33	0	0	0	0	0	0	2049.49	0	0	0	0	0	0	0	0	4496	sokX	rna97	2.38647	475.53	199.261	-0.75744	5.54024
gene3117	ygiM	Chromosome:3199228-3199849	16.9033	10.4398	7.47805	15.7206	17.113	7.50736	8.21178	10.5079	12.1089	11.7571	7.71548	14.1485	15.7701	10.323	37.7248	34.0699	17.891	9.94236	20.1113	43.5255	12.8948	8.32936	9.99998	43.7429	2291	ygiM	gene3117	2.37862	9.57107	4.02379	-11.1958	5.54024
gene1501	narW	Chromosome:1533960-1540614	0.703543	0.780739	0.704237	2.46745	0.769174	0.38957	0.535386	2.54461	0.665202	0.695229	1.41686	2.35904	2.1759	11.6367	19.7593	10.1321	0.664109	9.13493	18.0104	16.6511	1.12094	8.13397	13.4198	13.0003	550	narW	gene1501	2.37091	3.77537	1.59237	7.86827	5.54024
gene3037	glcA	Chromosome:3117618-3119301	0.787234	0.822456	0.546639	16.7997	0.804181	0.820772	0.712412	17.3532	0.790315	0.944381	1.01519	14.1258	0.758309	1.65905	1.43415	1.23588	0.773235	1.46053	1.65834	0.85953	1.07208	1.2253	1.76221	1.44157	2204	glcA	gene3037	-2.35792	-4.46892	1.89528	0.0240934	6.44671
gene4152	yjcH	Chromosome:4281275-4283236	1.66327	18.6115	4.06978	161.131	0.952511	15.7593	3.48074	143.376	5.35442	36.1595	0.944775	143.997	1.34727	12.8935	10.8999	7.31916	1.4392	21.1777	5.57583	3.73292	1.82192	15.9644	6.8879	2.08691	3399	yjcH	gene4152	-2.35787	-42.0216	17.8218	-0.000857573	6.44671
gene719	ybfD	Chromosome:737314-738076	0.451149	0.573663	0.620942	0.870244	0.290656	0.343493	0.590078	0.64104	0.92168	0.868416	0.576592	1.21335	0.639513	0.694311	0.950306	0.29779	0.87834	0.499503	0.567151	0.253131	1.23545	0.811915	1.24553	0.424544	4070	ybfD	gene719	-2.35777	-0.258725	0.109733	-1.4366	6.44671
gene2931	xdhC	Chromosome:3000635-3001990	4.21839	6.26275	9.62438	8.79683	4.11332	6.94437	6.44196	12.9598	3.55731	8.46852	4.2742	15.4189	5.35629	7.79823	5.76368	6.62243	4.14337	11.2345	4.29976	4.09403	6.99358	12.3108	5.03614	2.57489	2089	xdhC	gene2931	-2.35745	-3.3458	1.41925	-0.346861	6.44671
gene423	pgpA	Chromosome:434857-436331	89.3066	57.516	64.1629	67.8281	85.6397	58.2096	60.4161	66.145	82.6721	45.7873	68.432	79.8319	93.7013	59.9918	49.9399	40.6178	95.0821	63.3751	56.0092	44.3912	92.3538	74.5479	53.5033	43.6181	3484	pgpA	gene423	-2.35409	-13.2017	5.60797	4.9628	6.44671
gene3789	tnaC	Chromosome:3886457-3886532	1405.07	63792.1	10856.9	137893	4192.63	46244.7	15011.5	127984	2197.52	42202.1	7435.04	138654	838.616	202.328	415.39	195.251	639.889	163.754	371.863	331.941	1296.08	532.347	0	0	3022	tnaC	gene3789	-2.35216	-35937.5	15278.5	-0.0063974	6.44671
gene3053	hybG	Chromosome:3137737-3137986	46.0607	25.3569	29.8334	18.1182	57.7207	26.4052	31.7526	32.3389	42.6722	26.9975	34.1665	26.6495	84.276	34.841	24.3508	17.1689	96.5915	35.3982	27.249	9.72943	118.716	33.8076	43.3853	28.5563	2222	hybG	gene3053	-2.35174	-18.3467	7.80132	3.88095	6.44671
gene4009	rraA	Chromosome:4116867-4117353	250.285	212.036	351.802	243.941	263.211	280.021	321.55	267.318	204.753	188.206	289.215	260.318	232.651	152.036	141.026	104.588	241.382	129.598	128.774	126.969	232.234	140.838	169.742	157.927	3252	rraA	gene4009	-2.35045	-45.8522	19.5079	-2.11012	6.44671
gene3791	tnaB	Chromosome:3888258-3889506	3.52658	48.9973	17.8112	119.85	4.50522	50.4269	26.1773	123.432	3.62753	91.9306	19.21	144.249	2.34385	1.81427	0.677237	2.70581	1.72136	1.5685	2.57665	1.21766	2.70738	2.1698	2.08037	0.453827	3025	tnaB	gene3791	-2.34595	-33.5621	14.3064	-0.0074082	6.44671
gene2909	yqeF	Chromosome:2982432-2983614	10.5858	13.616	14.1713	47.7491	9.06572	14.0454	14.0056	44.4387	9.99157	20.5479	16.0651	44.6029	6.04656	13.689	8.67527	21.2383	6.84896	20.0565	6.87634	9.60434	6.13261	20.846	7.10645	7.75126	2064	yqeF	gene2909	-2.34018	-9.69039	4.14087	0.0843022	6.44671
gene4151	actP	Chromosome:4281275-4283236	1.45806	11.2016	1.51759	81.3816	1.27119	10.074	1.73059	73.6561	2.00471	20.1466	2.44756	71.2375	1.37495	8.21661	3.42273	4.19445	1.3558	10.3125	4.48667	2.93048	1.28725	7.15405	3.00404	2.94895	3398	actP	gene4151	-2.3373	-20.85	8.92055	0.00540298	6.44671
gene4361	yjgX	Chromosome:4497615-4498814	7.02099	6.563	4.75915	7.97134	7.93281	4.68743	6.75079	7.54953	7.04846	5.90149	7.27556	8.84594	10.1958	7.65773	6.75058	6.93064	8.26442	8.99905	9.06482	6.1752	10.2542	9.25837	8.1201	5.71412	3630	yjgX	gene4361	-2.33708	-1.34634	0.576079	-3.62807	6.44671
gene3609	dppC	Chromosome:3701881-3702784	2.2059	2.56451	2.31322	18.8728	1.70153	1.91944	1.31894	18.5503	2.47485	2.28363	2.148	17.0197	1.96913	3.07922	2.02298	2.1395	2.41513	2.59185	2.37693	1.51554	1.08487	2.70059	2.11286	3.38908	2826	dppC	gene3609	-2.33377	-4.6776	2.00431	0.0200153	6.44671
gene337	yahM	Chromosome:344627-344873	9.56847	5.72559	6.19748	13.0285	10.6369	4.5711	16.4904	11.1966	10.8716	9.1773	17.2645	12.1101	8.20649	7.69972	0	4.45825	9.74056	12.4635	4.24545	5.05289	17.2631	9.45411	4.66174	4.23727	2564	yahM	gene337	-2.33335	-4.04495	1.73354	-2.34726	6.44671
gene1540	yneL	Chromosome:1588357-1588560	3.19697	2.16807	7.82253	8.2224	3.66164	8.65454	2.23011	12.1136	0	2.89593	7.26381	9.82642	8.63194	8.74681	0	8.44089	5.53259	5.89936	5.35866	0	2.33461	7.67128	5.88411	0	593	yneL	gene1540	-2.32981	-3.62529	1.55605	-0.479523	6.44671
gene4298	cycA	Chromosome:4427886-4429299	11.7127	11.6499	14.8073	96.8661	9.2564	12.5244	10.0224	88.8344	12.9552	15.0658	10.2457	102.002	10.668	25.9213	18.7139	16.8368	13.8734	31.642	18.3236	14.3703	8.38218	29.7914	18.4676	15.8716	3559	cycA	gene4298	-2.3259	-24.8851	10.6992	0.0140203	6.44671
gene3084	qseB	Chromosome:3167849-3169855	5.31359	3.65029	9.37128	8.16422	6.52061	7.00541	7.94271	8.62869	6.86957	5.18829	6.93803	4.66634	5.5897	7.45771	6.20196	4.55499	7.28479	6.49432	5.37858	4.64627	5.29129	3.47733	3.81031	2.59752	2256	qseB	gene3084	-2.3253	-1.26047	0.542067	-1.26778	6.44671
gene1407	uspF	Chromosome:1433208-1433643	12.8046	14.4111	22.9982	60.9601	14.7437	21.0192	30.5021	77.4216	11.9412	15.0538	18.338	71.1775	12.1373	40.0642	22.1895	7.55277	12.7298	55.0488	27.0566	9.78302	9.25113	49.3563	33.8464	17.4332	448	uspF	gene1407	-2.32499	-19.6996	8.47298	-0.111792	6.44671
gene1475	ydcS	Chromosome:1509677-1510823	0.968758	3.19427	1.5939	58.5952	1.09043	3.3912	1.88751	56.6744	0.794136	3.02598	1.76468	55.4457	0.974117	14.075	5.25397	4.14539	1.04059	15.682	8.39897	5.69793	0.80502	16.9133	7.56248	3.77226	520	ydcS	gene1475	-2.32035	-16.4096	7.07205	0.013887	6.44671
gene2568	yfgI	Chromosome:2628347-2628887	2.06035	1.71482	1.71865	2.16781	1.76986	0.76058	2.15586	2.39528	2.22636	1.69667	1.5959	1.72714	2.12406	2.17795	1.57816	1.48361	4.21388	1.86642	2.11919	1.4713	3.28273	2.47195	2.8441	2.1151	1706	yfgI	gene2568	-2.31542	-0.520872	0.224958	-6.81574	6.44671
gene2894	mutH	Chromosome:2967683-2968373	7.44602	6.98166	7.84224	8.15985	8.78784	6.70445	6.23295	7.91207	6.92654	8.38709	7.83379	6.56746	6.08381	6.28878	2.90957	3.76096	7.39538	5.66332	4.72099	3.19694	7.94348	4.81634	6.07769	4.38694	2049	mutH	gene2894	-2.31029	-1.05221	0.455446	19.2752	6.44671
gene4169	alsK	Chromosome:4304892-4306501	5.15795	3.08642	3.34079	25.417	3.9467	4.75215	3.26544	21.3094	5.73162	4.43667	4.06237	30.7751	3.30026	3.024	4.86936	2.63213	5.02568	3.02335	3.70525	2.52924	4.65289	5.82434	4.42756	2.93674	3417	alsK	gene4169	-2.30748	-6.66336	2.88773	-0.0724918	6.44671
gene1032	putP	Chromosome:1078527-1080036	11.3333	7.99657	6.72625	115.106	8.98975	7.3927	4.79393	111.56	14.9043	9.02108	5.75274	110.212	7.42222	6.33347	4.60522	6.93962	11.7262	8.9171	4.91081	5.62832	8.18818	5.90186	4.0609	6.17207	41	putP	gene1032	-2.30729	-31.0393	13.4527	-0.0371628	6.44671
gene4414	uxuA	Chromosome:4549658-4550843	4.87577	5.93879	6.23987	9.15762	4.84965	7.16405	7.85406	10.5743	5.7669	8.01969	7.48871	9.56375	5.40448	1.75526	3.78382	4.99691	3.99689	2.62814	3.14538	3.95957	4.49755	1.84731	3.18812	4.82972	3688	uxuA	gene4414	-2.30652	-1.27739	0.553818	0.0847489	6.44671
gene953	elfD	Chromosome:997712-998414	0.568691	1.41411	1.85534	2.27521	0.759907	1.15463	1.1901	3.59136	0.938839	2.28951	2.26121	2.33062	1.43312	2.24744	0.709865	1.5015	0.546756	1.32925	0.794351	1.55996	1.10744	1.97109	1.74448	0.475692	4326	elfD	gene953	-2.30597	-0.639575	0.277355	-0.0520668	6.44671
gene1545	lsrR	Chromosome:1598311-1599265	5.83204	2.73157	6.31378	26.2224	5.26207	3.06672	7.81456	28.8547	4.17675	4.02866	5.07634	17.9257	5.2338	5.1083	4.24219	7.64371	5.51835	6.08548	6.54042	7.15657	3.76865	4.02712	3.59088	6.63311	598	lsrR	gene1545	-2.30478	-5.42277	2.35284	0.108944	6.44671
gene1011	torT	Chromosome:1055483-1057177	2.937	2.32805	2.65991	3.53164	3.80076	2.24584	2.87359	3.46863	2.43691	1.45115	2.72992	2.57925	3.52216	1.7219	2.78528	1.20849	2.97041	2.66055	1.63031	1.7121	4.59592	1.64746	1.36896	1.43574	18	torT	gene1011	-2.29879	-0.796492	0.346483	-5.92014	6.44671
gene2111	wzc	Chromosome:2131513-2133676	0.465838	0.294128	0.589572	0.661023	0.331167	0.423982	0.773168	0.776034	0.286402	0.218261	0.383223	1.13559	0.416369	0.439489	0.631607	0.381706	0.333586	0.604691	0.323099	0.432618	0.457485	0.539627	0.576519	0.362786	1207	wzc	gene2111	-2.29773	-0.180696	0.0786411	-0.0272055	6.44671
gene4231	yjeI	Chromosome:4370831-4371185	293.818	228.997	289.719	323.863	264.053	269.655	283.621	328.174	280.175	197.485	292.156	323.498	228.016	301.668	208.793	108.618	245.744	309.356	245.194	130.291	217.765	289.128	253.671	166.641	3486	yjeI	gene4231	-2.29662	-54.4082	23.6906	-1.80538	6.44671
gene4443	yjiA	Chromosome:4585931-4586888	16.6324	10.2876	13.8043	9.99573	20.0311	12.8968	13.2056	11.2821	27.941	12.0378	10.7532	10.4043	25.9294	18.1794	10.798	7.61326	20.6114	19.8031	8.5107	5.90879	32.3179	21.6598	12.2296	8.1797	3719	yjiA	gene4443	-2.29586	-3.44495	1.50051	2.07402	6.44671
gene2494	ypeA	Chromosome:2549298-2550160	31.7492	29.9898	28.0917	34.2667	27.0294	29.9284	23.7292	33.4316	31.7994	29.4014	30.9158	26.5749	25.2579	28.5025	28.6615	16.0917	28.6986	34.8381	19.6	15.5871	27.3252	24.8277	21.5219	12.8044	1624	ypeA	gene2494	-2.29374	-4.44277	1.93691	-28.6007	6.44671
gene1199	hlyE	Chromosome:1228705-1229617	0.44446	0.180851	0.978778	1.71468	0.534515	0.360961	0.930127	1.7683	0.990563	0.805215	0.681652	1.63935	0.720036	0.729618	0.249658	0.58675	0.461503	1.32866	1.34098	0.798011	0.778968	1.2798	0.858943	0.3346	224	hlyE	gene1199	-2.29053	-0.410461	0.179199	-0.150621	6.44671
gene1551	lsrG	Chromosome:1605022-1605313	2.39695	1.39331	5.02714	41.3922	2.35315	1.39046	2.14976	42.8162	1.01753	2.79159	1.16702	48.4145	1.10946	6.55798	9.61707	2.71226	2.37034	8.34067	4.30466	6.91654	3.00066	3.28662	10.3989	2.57782	605	lsrG	gene1551	-2.28996	-12.0007	5.24057	0.0608185	6.44671
gene2860	ygdG	Chromosome:2929076-2929832	12.0854	10.5541	12.7631	10.4098	13.9073	11.8057	10.7368	13.1222	9.06288	6.81629	10.4915	10.5132	15.4228	3.04138	2.88191	4.66591	14.3048	4.29192	3.86988	3.83824	15.1115	4.37728	3.61981	3.43327	2015	ygdG	gene2860	-2.28738	-3.39427	1.48391	-56.0731	6.44671
gene4448	yjjM	Chromosome:4592959-4593874	6.24045	3.78184	9.4216	5.12235	8.28804	4.49297	9.07678	6.16294	3.81402	3.92891	8.14531	6.93783	8.60397	2.84561	0.497209	1.98653	5.36148	2.94013	2.78192	2.08594	5.62369	4.46041	0.855319	0.999564	3724	yjjM	gene4448	-2.2866	-2.12483	0.929253	-3.52675	6.44671
gene3925	fadB	Chromosome:4026804-4028994	1.31513	7.12428	2.90778	56.5234	1.08888	6.94884	2.0227	43.2724	1.36546	13.9367	2.16008	51.5757	0.795747	8.67029	2.49208	8.0742	1.01457	11.2101	3.82448	2.31149	0.867818	12.8891	4.33072	2.98212	3163	fadB	gene3925	-2.28652	-13.7313	6.00533	0.023577	6.44671
gene389	phoA	Chromosome:400970-402386	1.63571	2.90527	2.66824	3.2053	1.78425	2.63575	3.04273	3.17271	1.50449	2.46948	2.56615	3.51137	1.00948	1.70486	1.02089	1.23393	2.11181	1.58106	1.82782	1.39851	1.19449	1.37063	0.716804	2.54099	3124	phoA	gene389	-2.28484	-0.455983	0.199569	0.0977425	6.44671
gene1421	paaA	Chromosome:1451950-1452880	1.04026	0.705467	0.636341	3.90174	0.521263	0.528017	1.26989	2.95622	0.450802	0.942302	0.960197	3.99676	0.491529	1.18588	1.21734	1.02996	0.600081	0.959793	1.19876	1.07006	0.474784	1.45609	1.07697	0.326304	463	paaA	gene1421	-2.28327	-0.824891	0.361276	0.0907897	6.44671
gene1423	paaC	Chromosome:1453187-1453934	0.40566	0.353706	0.850793	3.27904	0.199124	0.470642	0.727653	2.79968	0.516622	1.10238	0.493766	3.74059	0.0938826	1.0306	1.30208	1.53008	0.501446	1.0266	0.145704	0.65031	0.507833	0.9734	0.799958	0.436271	465	paaC	gene1423	-2.28028	-0.749385	0.328638	0.143207	6.44671
gene1426	paaF	Chromosome:1454453-1457076	0.502143	0.794584	0.614337	1.72197	0.383419	0.792957	0.23352	3.1711	0.248693	0.808638	0.855687	3.60132	0.723096	1.29752	0.940196	0.883866	0.965551	0.803057	0.981956	0.876535	0.488924	0.535518	1.07824	0.840055	468	paaF	gene1426	-2.27703	-0.658494	0.28919	0.0763498	6.44671
gene4153	acs	Chromosome:4283435-4285394	3.92679	19.4801	3.09308	226.431	4.09708	20.4596	3.37711	208.203	4.10272	33.54	3.97214	203.365	3.4567	44.348	17.6256	16.6169	2.54447	57.3733	19.2951	10.2617	1.9248	54.0397	18.2664	17.1431	3400	acs	gene4153	-2.27382	-60.2289	26.4879	0.00425073	6.44671
gene144	ligT	Chromosome:161500-162031	10.0079	11.9425	9.53615	9.65237	7.77026	10.355	7.24971	10.1183	9.15055	10.1987	8.85503	8.57757	8.57419	5.39727	7.02692	5.08147	10.6581	7.03188	6.77448	6.91107	9.69759	7.85086	5.04773	3.62219	483	ligT	gene144	-2.27225	-1.29265	0.568887	15.9341	6.44671
gene2764	srlB	Chromosome:2825383-2825755	5.98194	13.6915	10.2916	29.3279	5.78087	11.3862	11.3449	18.5932	4.7217	10.4986	10.1936	17.2373	9.08519	12.5305	5.25018	14.3133	7.76414	16.3507	7.99005	7.13225	8.60018	19.2881	5.1609	9.85105	1910	srlB	gene2764	-2.27145	-5.15008	2.26731	-0.0859382	6.44671
gene3831	rbsA	Chromosome:3931800-3933306	229.34	245.76	313.491	248.085	259.393	292.611	294.368	268.897	153.911	261.229	295.136	267.138	291.582	118.332	70.052	232.981	208.211	141.557	57.9109	110.927	313.192	149.394	49.7105	64.5921	3070	rbsA	gene3831	-2.2707	-65.7629	28.9615	-2.73778	6.44671
gene1618	rspA	Chromosome:1651950-1653165	0.840391	0.696573	1.94208	1.68111	0.641693	0.821538	1.43301	2.03442	0.508707	0.902228	1.27296	2.10473	0.504241	0.936745	0.699342	1.56142	0.915707	0.827078	1.01735	0.768416	0.886456	1.56843	1.71862	1.64024	677	rspA	gene1618	-2.27025	-0.287401	0.126595	0.371393	6.44671
gene2424	dsdX	Chromosome:2475868-2477206	5.07817	2.2018	3.76841	4.56768	6.38836	1.91559	3.77467	4.96812	3.46332	2.03606	3.40468	5.03229	8.36162	3.87202	2.96157	2.05147	4.41809	8.78699	4.53501	2.49116	8.14625	6.52546	3.90715	2.08905	1549	dsdX	gene2424	-2.26894	-1.81242	0.798795	-13.6595	6.44671
gene3661	aldB	Chromosome:3752995-3754534	1.22572	2.34986	2.59543	46.1959	1.74135	3.92436	3.1077	45.6844	0.805516	3.56578	2.77156	41.4421	0.916476	9.54469	7.54703	6.22356	0.897432	12.5792	7.70443	4.81411	1.23936	13.405	6.76792	6.56573	2883	aldB	gene3661	-2.26839	-11.9048	5.24811	0.0778263	6.44671
gene2906	araE	Chromosome:2978785-2980204	3.31515	3.68849	5.22825	4.86268	4.5831	3.41801	4.71543	4.85772	2.92459	4.05871	3.75145	3.66191	3.18881	3.25959	3.49154	2.87205	3.49605	3.55576	2.80008	3.37138	3.4044	4.41246	3.21765	0.97489	2061	araE	gene2906	-2.26667	-0.684656	0.302054	-1.01205	6.44671
gene4380	insA	Chromosome:4516549-4517247	37.7783	29.1258	33.5109	32.7075	32.0372	17.7627	31.5808	28.5651	39.5639	20.1173	31.5006	24.6861	34.754	16.2803	15.6361	11.469	40.5488	23.3041	14.966	7.94061	33.9398	22.8121	14.2723	17.7241	3651	insA	gene4380	-2.26212	-6.43911	2.84649	5.74912	6.44671
gene3434	frlB	Chromosome:3499289-3500312	4.91806	8.05151	3.52552	7.31266	3.56456	9.04916	4.50278	6.11458	3.6536	7.90057	4.25583	6.49536	6.53573	3.99465	1.07911	1.72458	5.11993	3.82863	1.73886	1.03479	5.80803	3.13467	1.37899	0.867755	2636	frlB	gene3434	-2.25981	-1.96376	0.868992	-4.53585	6.44671
gene1477	ydcU	Chromosome:1511854-1513580	0.63959	2.08199	1.25199	11.0762	0.952318	2.1643	1.24924	13.329	0.570178	1.58359	0.944584	14.8097	0.690767	4.54974	4.07166	1.01322	0.442743	4.81536	2.57294	2.8709	1.21437	4.19492	2.35436	0.641997	522	ydcU	gene1477	-2.25966	-3.56002	1.57547	0.0181444	6.44671
gene2361	yfcH	Chromosome:2419729-2420623	29.8716	29.5054	39.8377	38.4725	28.6765	32.0376	33.7854	43.6759	26.7653	26.3977	32.4848	40.9314	28.149	33.2526	32.5337	24.0822	29.5964	39.5364	31.5325	27.7378	27.5754	38.958	37.2685	37.4228	1480	yfcH	gene2361	-2.25427	-4.33709	1.92395	0.0102969	6.44671
gene4083	zraP	Chromosome:4199285-4199711	2.97648	2.01855	3.64152	2.91631	3.1656	2.87773	3.55938	1.61116	3.15888	2.56781	4.10601	3.92088	2.52579	2.13284	0.796153	1.4969	3.18873	1.88314	2.13818	2.22673	3.41565	3.40105	1.17392	0	3327	zraP	gene4083	-2.25158	-0.69378	0.30813	-15.1973	6.44671
gene4170	alsE	Chromosome:4304892-4306501	3.3898	2.47234	1.17373	26.3195	2.85693	2.46728	1.60616	20.3569	4.2763	3.30234	2.0708	36.5652	2.90119	2.18735	2.51483	1.51981	3.09917	2.33684	1.60808	2.15315	4.20354	2.91595	2.82521	1.44448	3419	alsE	gene4170	-2.25116	-7.68386	3.41329	-0.0733427	6.44671
gene3792	mdtL	Chromosome:3889637-3891747	2.29858	3.22742	3.92117	4.16325	2.00232	2.43204	2.43901	5.88813	2.8861	3.87102	2.31707	4.67689	2.15034	1.72722	0.727402	2.47885	1.73682	2.11481	2.03494	1.01722	1.91497	1.78673	1.6982	1.70605	3026	mdtL	gene3792	-2.25	-0.824628	0.366501	-0.136342	6.44671
gene2723	gabP	Chromosome:2792274-2793675	0.657227	1.55107	0.771908	24.5438	0.632313	1.22764	0.880247	22.039	0.859322	2.30991	1.07516	24.322	0.936956	6.3295	3.98705	3.60935	0.818913	6.86919	3.76755	2.83206	1.09427	6.05586	4.13698	1.9791	1869	gabP	gene2723	-2.2482	-6.48528	2.88465	0.0458452	6.44671
gene136	htrE	Chromosome:152828-155426	0.8544	1.12319	1.15787	1.927	0.99364	0.960764	1.07281	1.68095	0.996037	1.23831	1.50075	1.49488	1.40544	1.22275	1.47669	1.04116	1.06914	1.03329	1.45415	0.708019	1.09428	1.7663	1.48787	1.48433	397	htrE	gene136	-2.24774	-0.259837	0.115599	-0.08485	6.44671
gene2719	csiD	Chromosome:2787006-2787984	0.569186	2.48144	1.19376	64.5165	0.768329	1.816	0.850815	54.649	0.724878	3.31449	0.623528	60.6073	0.85623	12.6807	8.2213	6.54796	0.773943	19.2658	6.7465	3.1936	0.534409	18.0479	6.62234	6.12137	1864	csiD	gene2719	-2.2459	-17.1832	7.65092	0.024027	6.44671
gene2293	yfaH	Chromosome:2347672-2347915	31.5941	74.991	64.4218	75.2388	43.2224	83.1527	78.3611	71.4949	19.9939	75.2573	73.7786	82.723	57.8179	17.6082	13.1457	60.2457	23.2879	28.5025	4.41308	15.7572	43.58	22.4626	12.9222	4.40458	1404	yfaH	gene2293	-2.2407	-18.6009	8.30137	-0.441559	6.44671
gene3751	ilvB	Chromosome:3849118-3850807	26.1704	25.738	39.8212	50.4679	22.6809	28.3528	37.9157	49.1393	21.5671	30.9811	41.1296	55.0374	24.0992	31.6554	31.4239	29.4293	23.4334	34.9112	41.5573	30.5802	24.4189	39.3563	52.7111	39.2438	2982	ilvB	gene3751	-2.24042	-6.15995	2.74947	0.354919	6.44671
gene1052	csgF	Chromosome:1100933-1101350	0.590867	0.300529	1.62649	2.65942	0.25378	1.19965	0.927385	2.09891	0.658428	0.802841	2.51719	1.3621	0.957217	1.21245	2.48922	0.780027	1.53381	0.981293	0.742794	1.3261	1.61807	1.41781	0.815629	1.11204	63	csgF	gene1052	-2.23739	-0.62856	0.280934	-0.134578	6.44671
gene513	gcl	Chromosome:533139-534921	0.837554	0.649143	1.61022	4.1544	0.959291	0.647814	0.54252	5.55373	0.651845	0.849005	0.883536	5.70038	0.710735	2.01872	1.23216	0.895081	0.862767	1.65593	2.35651	0.805605	0.873756	2.34471	1.43143	1.20101	3847	gcl	gene513	-2.23548	-1.31352	0.58758	0.00915404	6.44671
gene1039	pgaB	Chromosome:1085743-1089080	1.21365	1.44622	1.14543	2.185	1.1319	1.16165	1.26991	1.62594	1.85475	1.35065	1.7136	1.22569	1.85379	1.87371	0.973883	1.23597	1.65024	0.998196	1.61289	0.856058	1.78521	2.37137	1.29238	0.783138	48	pgaB	gene1039	-2.23463	-0.376192	0.168347	-3.21203	6.44671
gene1478	ydcV	Chromosome:1511854-1513580	0.532448	1.84155	1.17254	17.9394	0.274427	1.72967	0.779982	18.1574	0.474664	1.59162	1.08879	13.2562	0.517547	4.73448	3.88806	1.96814	0.645008	6.13096	3.61451	2.62897	0.583235	5.11053	2.79296	1.60335	523	ydcV	gene1478	-2.23356	-4.48031	2.0059	0.0540743	6.44671
gene4057	glyT	Chromosome:4173695-4173770	17156.6	21815.7	19813.8	28149.2	17914	13663.2	17178.1	26689.7	20546.8	20096.2	24573.4	31367.5	17131.7	17703.7	4984.68	19329.9	23547.9	17931.1	18965	20082.4	25273.5	15260.6	24907.9	3340.32	3300	glyT	gene4057	-2.23219	-5646.55	2529.61	-0.732828	6.44671
gene2233	yejB	Chromosome:2272200-2274320	2.18969	2.94599	2.59251	2.18002	2.12367	2.65313	2.21728	3.01097	2.30888	2.68731	2.28697	2.6053	2.11696	1.98087	2.57897	1.11898	2.26142	2.30707	1.42075	1.74381	2.47592	1.94916	1.17005	1.06351	1339	yejB	gene2233	-2.22968	-0.406127	0.182146	-4.22354	6.44671
gene1521	ddpA	Chromosome:1558954-1560505	0.467232	0.99811	1.3719	5.0471	0.802714	0.664044	0.684447	4.64725	0.173552	0.994602	1.03505	5.38543	0.567695	1.69379	0.524898	1.9738	0.40429	2.12097	1.40969	1.10105	0.614158	2.3544	1.67691	1.40697	572	ddpA	gene1521	-2.22888	-1.1738	0.526635	0.148255	6.44671
gene2600	hcaR	Chromosome:2666027-2666918	2.29023	1.49103	2.18551	21.323	3.30512	2.32496	2.09452	20.8269	2.72224	3.19484	2.49774	21.8222	2.52295	4.6995	3.08747	3.62811	1.90244	6.89709	3.2246	2.7227	1.60556	6.83917	5.18473	1.72414	1742	hcaR	gene2600	-2.22859	-5.58458	2.50588	-0.00483991	6.44671
gene2861	fucO	Chromosome:2929886-2931035	5.3612	7.85871	10.2663	15.9298	6.46463	9.60045	10.1045	15.5194	3.66122	9.50158	8.90888	16.6833	7.49846	10.9327	3.92797	3.07719	4.49491	17.5862	3.43265	3.58727	5.5443	20.9347	4.04504	3.25891	2016	fucO	gene2861	-2.22759	-5.37154	2.41137	-0.607358	6.44671
gene2217	yeiL	Chromosome:2253376-2254036	0.759084	1.12317	0.506556	1.59735	0.71134	0.84065	1.1553	1.17664	0.615185	1.00015	1.41112	2.96949	0.782557	0.755211	1.16287	1.2754	1.19423	1.22246	1.38802	0.774378	0.755899	1.3247	0.952577	1.03901	1321	yeiL	gene2217	-2.22652	-0.327107	0.146914	0.11454	6.44671
gene2218	psuT	Chromosome:2254106-2255357	0.931717	0.917213	1.76499	2.47361	1.08435	1.46454	1.25794	1.62282	0.937776	1.00733	1.33163	3.32569	0.925117	1.85019	1.18177	1.42838	1.35234	1.86349	1.5869	0.674541	1.44858	1.58662	1.4106	2.26264	1322	psuT	gene2218	-2.21853	-0.452426	0.203931	0.0554993	6.44671
gene1264	ychE	Chromosome:1297820-1298468	9.56781	13.8422	9.36443	16.0406	10.1061	12.2311	12.0136	10.6745	9.37187	10.978	10.7487	10.8919	10.2186	10.7618	10.3506	6.17508	10.6706	10.2009	11.4043	7.95307	10.0923	10.7139	9.39189	5.86899	291	ychE	gene1264	-2.21838	-1.80807	0.81504	-1.61293	6.44671
gene2816	casE	Chromosome:2877809-2879070	1.90711	2.10167	3.79148	3.67872	2.45734	2.09737	2.16181	4.74219	2.00711	2.73525	2.03116	6.10607	1.67351	3.36983	1.78541	1.67844	3.57543	3.43121	3.59622	2.49677	2.2631	2.86013	3.29071	2.99107	1968	casE	gene2816	-2.21308	-0.918084	0.414844	-0.0794042	6.44671
gene2082	insH1	Chromosome:2099419-2100935	12.4246	12.127	10.7967	15.3305	12.435	15.56	13.446	14.6293	10.2941	13.2531	14.3787	16.7746	13.356	11.2252	10.6533	12.8765	11.6551	11.2278	10.2182	13.0303	12.7193	11.6096	8.86927	9.90714	1174	insH1	gene2082	-2.21243	-1.41649	0.640239	-0.310615	6.44671
gene2834	ygcW	Chromosome:2897509-2898295	1.24357	1.87002	0.396891	1.66872	1.02179	1.42709	1.24464	2.30477	0.80334	1.17544	2.21126	1.66188	2.01461	1.62722	1.21483	0.57102	0.935689	1.01767	2.03911	1.33481	2.48747	1.29739	0.447812	0.814074	1987	ygcW	gene2834	-2.21103	-0.515812	0.23329	-1.18557	6.44671
gene1031	putA	Chromosome:1074142-1078105	13.1097	7.44284	8.7568	201.119	8.62939	9.50121	6.49955	190.915	17.2767	7.75756	6.23403	156.368	4.74668	27.5421	17.2575	12.444	6.40343	37.7792	20.1429	14.11	3.37454	30.2922	17.1258	13.9279	40	putA	gene1031	-2.20699	-49.6054	22.4765	0.0241218	6.44671
gene3473	yhgA	Chromosome:3541188-3542067	3.07685	2.56084	4.10651	3.95673	1.84212	2.36629	3.9024	3.17957	3.94816	2.87157	3.73377	4.01215	3.17199	3.25247	3.40422	1.47704	3.9532	3.04531	2.57866	2.92959	2.75754	3.57966	3.47503	3.15862	2679	yhgA	gene3473	-2.20517	-0.60533	0.274505	-0.683353	6.44671
gene3196	kbaY	Chromosome:3281164-3282025	0.478961	0.682111	0.351585	0.985485	0.658292	0.291735	0.501164	1.08889	0.925127	0.43386	1.14266	1.61938	0.775928	1.04834	0.538075	0.505837	1.3262	0.795444	0.722537	0.537473	0.104929	0.804503	0.528924	0	2377	kbaY	gene3196	-2.2051	-0.327727	0.148622	-0.793529	6.44671
gene3607	dppF	Chromosome:3699886-3701871	6.56072	3.51677	4.46989	24.1486	6.34441	3.82862	4.35732	18.1977	7.00444	5.7294	4.35146	21.0107	5.15514	3.76196	2.86873	5.49744	6.93466	4.21914	3.95097	2.29242	6.19675	3.39364	3.79609	3.54902	2824	dppF	gene3607	-2.20295	-5.06827	2.30067	-0.165601	6.44671
gene1655	uidA	Chromosome:1690913-1694095	1.31117	1.27406	1.43653	2.11395	0.806909	1.43039	1.14671	1.6684	0.755989	1.6486	1.23388	1.56392	1.17303	1.04407	0.989326	1.24007	0.948272	1.12669	1.37769	0.658813	1.15756	0.892211	0.702362	0.883951	717	uidA	gene1655	-2.2024	-0.278745	0.126564	-0.215339	6.44671
gene4316	ytfQ	Chromosome:4447984-4448941	2.96709	3.5709	3.52777	13.5426	2.15388	3.81813	2.79854	14.9636	2.85619	3.5962	2.35003	16.4414	3.04653	4.05893	3.99055	4.85483	2.38658	5.82989	3.25718	3.8454	2.47191	2.70748	3.23045	3.14604	3580	ytfQ	gene4316	-2.20088	-3.29656	1.49784	0.0893684	6.44671
gene3733	yicH	Chromosome:3828479-3830189	11.0953	12.5408	17.4856	15.9073	11.0567	15.1878	18.6716	16.8046	12.17	13.2682	20.1534	17.5334	8.76731	14.0349	8.92013	6.78579	10.2334	13.9039	12.3459	6.3309	8.97218	13.9887	12.7488	11.4831	2963	yicH	gene3733	-2.19704	-2.70386	1.23068	-0.285842	6.44671
gene2691	yfjI	Chromosome:2757006-2758416	0.782787	0.796288	0.861916	1.94617	0.851735	0.847635	1.20131	2.52114	1.04675	1.53633	1.1116	1.92482	0.972235	1.53487	1.17253	1.37785	0.857958	1.32892	0.852853	0.878415	1.08611	2.06617	1.44074	0.196433	1834	yfjI	gene2691	-2.19694	-0.46606	0.212141	-0.256548	6.44671
gene2211	yeiE	Chromosome:2246758-2247640	20.0038	15.6748	14.4796	21.606	17.3031	17.1504	16.3175	24.9283	23.9289	12.3184	16.0553	20.9706	18.0455	19.238	15.1209	6.49474	23.6945	20.7604	18.3208	9.2707	19.1157	19.3783	15.6325	17.4702	1315	yeiE	gene2211	-2.19641	-3.78929	1.72522	-4.54095	6.44671
gene2047	flu	Chromosome:2069562-2072682	7.37065	17.7839	16.3978	19.845	7.04526	21.6694	15.6279	18.8912	6.63809	18.0942	15.7967	20.5652	8.21682	8.93144	9.33507	10.5138	6.59249	8.53102	8.38401	7.4597	8.36921	8.62299	7.47811	7.068	1135	flu	gene2047	-2.19632	-3.34388	1.52249	0.0447611	6.44671
gene1388	racR	Chromosome:1417788-1418265	26.28	30.7198	34.69	35.574	26.1393	32.7632	29.1867	43.8926	27.7437	26.7288	24.9449	44.6394	26.7023	27.436	27.8402	20.6943	32.3144	25.5234	35.3557	29.2318	31.0594	30.1472	37.5497	26.8996	426	racR	gene1388	-2.19197	-5.08503	2.31985	-0.169522	6.44671
gene4393	sgcB	Chromosome:4528277-4529674	7.32432	4.70567	9.90403	11.8975	3.97369	5.47871	8.87392	9.85942	2.86379	4.88867	5.91212	13.0336	4.99603	7.38283	6.49602	7.12462	2.66848	7.68253	6.78454	3.46067	4.2226	4.62501	7.44981	5.80412	3664	sgcB	gene4393	-2.19195	-1.89854	0.866144	0.203444	6.44671
gene3420	crp	Chromosome:3484141-3484774	155.65	146.695	143.493	109.419	147.063	151.011	140.3	120.692	161.95	129.299	122.995	135.048	142.358	111.079	83.6396	75.7235	140.267	112.641	82.8054	71.6109	158.123	96.4525	83.0273	81.7256	2621	crp	gene3420	-2.18892	-12.9012	5.89385	2.21431	6.44671
gene3194	agaA	Chromosome:3278722-3279647	1.52405	4.01264	4.27754	2.76689	2.61836	4.55049	2.81418	5.60491	1.46522	4.14162	4.43033	5.78665	3.04994	3.80184	0.503574	1.42021	2.94778	3.3748	2.93024	1.40843	3.14244	3.2268	1.98004	4.72434	2375	agaA	gene3194	-2.18767	-1.1407	0.521421	-0.398497	6.44671
gene1432	paaX	Chromosome:1461562-1463085	6.65585	8.31332	8.03988	16.2516	7.23727	7.61207	9.69723	14.1261	6.57193	8.62389	9.33204	13.5954	7.30215	10.3729	10.1748	5.2275	5.97792	12.1732	9.42638	7.27986	7.01385	11.7255	10.5833	9.83106	475	paaX	gene1432	-2.18149	-2.36659	1.08485	0.0280157	6.44671
gene3924	fadA	Chromosome:4025631-4026795	2.9829	10.6035	3.24834	65.8428	3.43523	10.1825	3.15547	54.3076	2.72736	21.8833	3.01632	63.0708	2.12412	11.3	4.78721	8.82769	2.26907	12.1942	5.02731	3.97262	2.36978	13.686	5.79176	6.41598	3162	fadA	gene3924	-2.18125	-15.7731	7.23119	0.0322837	6.44671
gene1539	ydeT	Chromosome:1586876-1588103	0.64597	0.813567	1.0161	1.74051	1.05694	0.999263	1.15871	3.05954	0.50274	0.696598	2.0443	1.70186	0.847155	1.4728	0.863924	1.29946	0.692033	0.987663	0.928075	0.483256	0.876058	1.9929	1.78339	0.231572	591	ydeT	gene1539	-2.17791	-0.555977	0.25528	-0.142539	6.44671
gene2501	eutB	Chromosome:2555339-2556701	8.55995	7.46365	9.1759	11.8116	7.56318	5.90352	8.35963	12.6648	7.99436	6.69543	8.65943	11.0253	8.62855	8.21551	11.2955	7.10307	9.7817	12.456	7.78887	8.9043	9.82293	8.93327	9.52791	9.20589	1633	eutB	gene2501	-2.17269	-1.67791	0.772273	-0.249529	6.44671
gene1929	cheZ	Chromosome:1964416-1965061	2.49742	2.03239	2.35703	4.77151	2.45178	2.89747	2.23987	4.25831	2.3324	2.39152	3.40462	4.38642	2.65872	3.02598	1.20242	2.26076	2.59318	2.37007	2.51165	3.20287	2.03218	2.05463	2.16695	2.1487	1014	cheZ	gene1929	-2.17157	-0.655632	0.301916	-0.0306491	6.44671
gene4318	ytfT	Chromosome:4450593-4452601	1.30159	1.55769	1.68607	6.39984	1.64424	1.63223	1.04147	5.76589	1.30822	1.9766	2.08753	4.47132	1.86054	2.14714	1.93531	1.92043	1.25875	3.85705	2.31002	1.28876	1.67734	4.04182	2.00809	1.72918	3582	ytfT	gene4318	-2.1712	-1.33883	0.616632	-0.0915107	6.44671
gene1476	ydcT	Chromosome:1510840-1511854	0.738135	2.29212	1.28329	30.4749	0.333719	2.60293	0.569101	31.6854	0.230887	2.74489	1.25783	27.4642	0.629366	8.07806	5.23728	3.89777	0.403389	8.9037	4.00474	2.52852	0.425548	12.4915	4.18292	5.26438	521	ydcT	gene1476	-2.17117	-8.19289	3.77349	0.0562472	6.44671
gene2566	yfgG	Chromosome:2627311-2627503	59.6502	44.8497	85.6695	96.719	75.7463	52.6563	70.5564	44.2212	65.5074	34.0644	70.7116	87.6867	71.4256	31.9306	36.4197	41.0852	83.032	44.5075	26.0827	26.1928	88.0668	52.8971	14.3201	58.573	1704	yfgG	gene2566	-2.17069	-19.369	8.92295	-2.25463	6.44671
gene3625	hokA	Chromosome:3718470-3718655	14.1604	0.00239523	4.12683	15.4514	12.7404	12.1976	24.7712	0.00160324	13.3889	9.53573	25.5936	46.1642	24.2744	0.000458868	0.000529185	0.000751658	13.2052	0.0342677	0	6.74136	46.0658	0.000564388	0.000556125	0	2844	hokA	gene3625	-2.16706	-10.9061	5.03267	-2.38214	6.44671
gene1835	yoaF	Chromosome:1875301-1875556	32.2185	27.6532	27.7151	29.7792	26.8112	33.7292	33.712	35.7652	32.9106	24.1685	19.7306	30.9466	22.0196	26.8579	0	21.2665	38.3326	29.5406	26.5799	12.4281	31.9831	36.239	16.6778	7.57963	912	yoaF	gene1835	-2.16285	-7.06073	3.26456	-21.8777	6.44671
gene4325	nrdG	Chromosome:4457922-4458387	6.26925	16.9246	7.96498	3.10079	7.04238	14.1973	10.0921	5.48185	5.37392	14.088	11.9159	5.55854	10.9376	20.9458	25.0568	23.8739	7.71976	22.0249	24.8562	22.4583	14.2627	20.8293	27.9592	26.321	3590	nrdG	gene4325	2.36748	5.40472	2.2829	-4.61626	6.44671
gene4209	dcuR	Chromosome:4347337-4349685	9.39149	9.92568	8.05779	9.56761	9.01033	12.1341	10.4649	9.01181	7.24872	9.28051	9.14499	11.0592	9.38552	7.34138	4.11062	5.95752	8.44294	6.27935	5.67315	4.37975	10.2873	7.02399	5.38762	8.26378	3462	dcuR	gene4209	-2.1619	-1.4103	0.652343	-4.10263	6.44671
gene2419	yfdT	Chromosome:2473005-2474200	2.98947	3.04103	5.48611	6.15098	1.02719	1.21392	1.87683	10.1946	2.66504	2.97876	4.58484	2.75659	1.9372	6.54328	3.35843	1.57861	2.0694	3.97185	4.50977	1.34187	2.61969	5.02136	0.82533	0	1543	yfdT	gene2419	-2.15996	-1.99786	0.924955	-0.427878	6.44671
gene3923	fre	Chromosome:4024549-4025251	93.7076	104.001	94.8543	75.8945	87.8235	111.101	91.6381	86.3722	97.921	122.374	97.8779	82.9313	75.2388	103.987	107.545	98.4318	79.8264	90.1788	84.2012	98.2772	77.6592	102.193	93.3299	117.02	3161	fre	gene3923	2.35962	12.92	5.47545	-1.48671	6.44671
gene639	crcB	Chromosome:656777-657161	11.875	17.0539	21.1514	13.4743	18.9014	12.0551	12.06	12.4068	15.0491	13.446	17.5576	12.8823	13.8625	13.8559	18.6377	16.5988	16.0174	15.6613	23.7098	20.3805	16.8335	15.9235	25.0704	32.8668	3985	crcB	gene639	2.35892	3.47825	1.47451	-7.04388	6.44671
gene2594	iscR	Chromosome:2659664-2660153	29.3691	36.8392	23.5038	17.89	25.7975	32.2804	21.9504	20.081	24.443	38.0051	30.6679	19.0044	33.9848	149.982	194.118	95.9081	30.3806	211.238	206.534	164.537	31.203	183.07	273.423	288.424	1734	iscR	gene2594	2.3587	52.9531	22.4501	-15.0618	6.44671
gene24	ribF	Chromosome:21406-22348	51.5936	53.2642	43.1936	26.6487	44.2462	56.7912	46.4005	30.2932	55.7507	49.2458	45.4854	30.93	49.8733	38.0895	46.4648	43.7935	54.4574	42.6301	43.9544	47.0827	47.4537	41.3353	50.5011	51.0387	1522	ribF	gene24	2.35777	6.82115	2.89306	0.0498803	6.44671
gene1474	ydcR	Chromosome:1508026-1509433	2.24958	3.35275	2.6882	3.43111	1.66278	3.71765	3.01076	3.93981	2.83716	3.34096	1.783	3.93964	3.05111	4.86658	6.75887	4.69637	2.30868	3.70708	5.19565	6.39906	2.34955	3.76603	6.4995	7.48307	519	ydcR	gene1474	2.35449	0.93227	0.395953	3.60078	6.44671
gene4234	efp	Chromosome:4373721-4374288	253.732	260.313	182.627	86.7285	233.521	262.068	160.911	91.1484	253.475	218.139	170.764	85.5292	231.155	138.746	183.085	207.82	254.43	149.245	179.592	214.203	263.785	127.509	201.271	231.019	3489	efp	gene4234	2.35278	50.5883	21.5014	0.084753	6.44671
gene2905	ygeA	Chromosome:2977042-2978657	7.20729	7.59344	4.25135	6.62024	4.31169	6.14071	5.25204	9.32651	6.5016	5.65424	4.38633	7.31834	5.42099	4.57761	6.1449	2.71847	7.12728	6.12732	3.88306	4.62157	6.76693	5.25003	4.08616	3.39113	2060	ygeA	gene2905	-2.14644	-1.26093	0.587449	-2.69598	6.44671
gene1442	ynbB	Chromosome:1475644-1477146	0.363264	0.554295	0.499982	2.80288	0.468072	0.55316	0.190052	1.67753	0.809602	0.987172	0.928541	1.25612	0.220686	0.683293	0	0.59945	0.471492	0.754123	0.913338	0.101911	0.596871	0.87167	0.376086	0	486	ynbB	gene1442	-2.14406	-0.486448	0.226882	-0.23561	6.44671
gene712	ybfA	Chromosome:728356-728563	163.332	151.965	252.218	122.95	152.281	192.095	293.87	116.039	147.974	103.746	247.78	61.2228	127.46	170.301	262.928	228.768	103.411	163.195	190.304	281.633	133.092	195.961	376.687	404.867	4063	ybfA	gene712	2.34861	69.948	29.7827	-13.5661	6.44671
gene2496	hemF	Chromosome:2551246-2552146	12.7499	17.477	11.1181	8.60495	12.1174	14.9627	10.3132	7.70909	12.6291	16.0134	11.7879	5.83664	11.5727	13.5451	11.4283	14.4442	12.7537	14.5169	14.7778	12.1765	11.985	15.1885	21.3445	17.0184	1626	hemF	gene2496	2.34758	2.91848	1.24318	-0.428966	6.44671
gene3584	treF	Chromosome:3667614-3669264	3.3949	4.20613	3.99367	7.27621	2.4676	3.44638	3.55227	6.43177	2.71606	4.04115	3.74551	8.29432	15.4418	168.411	236.168	93.4845	2.82458	135.845	266.629	156.879	2.71752	145.065	350.511	332.248	2799	treF	gene3584	2.3475	68.3	29.0948	52.3933	6.44671
gene4101	yjbB	Chromosome:4225753-4227385	7.58055	7.35263	7.44098	7.99137	6.28462	7.69551	6.82516	7.26432	8.34911	7.38572	9.16261	7.72154	7.46121	5.93868	7.42686	4.94551	8.00851	7.02672	6.48241	5.04462	7.04841	6.60969	6.57051	6.63582	3344	yjbB	gene4101	-2.14256	-0.66852	0.312019	-5.10755	6.44671
gene4203	melR	Chromosome:4338742-4339651	9.90901	5.08536	10.6486	7.69151	9.73889	5.98119	8.68699	9.76704	4.84125	4.52839	8.74706	7.95723	8.60489	4.51846	6.01728	4.59612	8.80587	6.37507	5.6112	4.10721	9.48518	6.74756	6.16141	5.7124	3456	melR	gene4203	-2.14166	-1.75198	0.818047	-2.44255	6.44671
gene3906	yigL	Chromosome:4008222-4009023	23.2977	35.8174	19.5394	15.5901	25.0841	29.9651	20.186	14.8293	26.7839	31.3215	21.6468	16.5252	26.215	28.0493	30.4958	30.8954	23.3518	30.9887	29.8182	26.617	25.5199	24.537	28.9585	26.1895	3143	yigL	gene3906	2.34579	5.06461	2.15902	-0.261997	6.44671
gene3109	yqiK	Chromosome:3190885-3192547	1.31657	1.2295	1.26746	2.94204	1.92817	1.22698	1.89702	2.76007	1.92407	1.64226	2.02285	4.04669	1.81818	2.06677	1.93975	1.9375	1.6061	1.55326	1.79075	1.45318	1.37122	1.45011	1.90676	0.974892	2284	yqiK	gene3109	-2.1388	-0.518374	0.242366	-0.0487346	6.44671
gene1298	cysB	Chromosome:1331878-1332853	12.7341	14.3653	16.9274	16.9005	10.518	16.4076	14.0931	14.2663	17.2828	13.975	17.1094	16.8103	8.8601	10.385	11.9214	5.92687	13.632	12.5625	11.4932	9.16007	10.5509	10.9688	11.3807	7.68148	328	cysB	gene1298	-2.13845	-1.85511	0.867504	-1.16478	6.44671
gene3029	yqgA	Chromosome:3107574-3108282	11.9876	5.84315	8.70796	5.94147	12.121	7.09884	10.9754	5.67777	8.90557	5.48597	11.7034	9.97913	15.8801	4.18514	3.85778	2.96726	15.1269	5.87583	4.39541	2.66239	15.1828	4.94397	3.6198	3.29021	2196	yqgA	gene3029	-2.13816	-3.12177	1.46003	5.39922	6.44671
gene2889	ppdA	Chromosome:2960462-2962199	2.47492	1.91818	3.02789	2.12178	3.03712	0.957125	1.4798	2.0095	1.57595	1.70809	2.20913	3.98466	3.62758	1.45099	2.64798	1.55583	3.26326	1.95727	3.25944	1.32251	4.38922	2.82795	1.30147	1.77445	2043	ppdA	gene2889	-2.13406	-0.804214	0.376847	-3.62433	6.44671
gene1546	lsrA	Chromosome:1599513-1603063	0.590617	0.576771	0.606965	8.26351	0.446465	0.575591	0.543836	8.3921	0.245709	0.706201	0.603871	6.46268	0.382725	0.743318	0.663511	1.74652	0.28619	0.837016	0.890975	1.11345	0.362293	1.07708	0.782673	1.42281	599	lsrA	gene1546	-2.13276	-1.8656	0.874737	0.144252	6.44671
gene4436	mcrB	Chromosome:4574934-4577360	3.2913	3.97413	3.04456	4.5422	4.13745	4.02032	3.97585	3.87817	4.73115	4.24179	3.23748	3.04313	4.37829	2.30613	1.05214	2.75535	4.2603	2.16273	2.75838	1.50137	4.8656	2.69675	1.69912	1.20866	3712	mcrB	gene4436	-2.12865	-0.723495	0.339885	6.3361	6.44671
gene656	leuS	Chromosome:671423-674006	61.9576	49.4898	38.8875	26.842	56.1538	53.1215	38.3109	26.9145	60.8269	43.2907	38.2288	25.2886	64.3508	41.5099	65.2355	60.2444	63.8434	43.5695	48.3228	63.886	69.8958	40.0558	45.4288	61.1418	4004	leuS	gene656	2.33039	10.8518	4.65663	0.0139374	6.44671
gene2706	yfjW	Chromosome:2771339-2773043	0.440553	0.512174	0.538986	1.18703	0.93709	0.809281	1.05366	1.60967	0.49872	0.893153	0.607736	1.09619	0.747692	0.80356	0.707038	0.498507	0.290442	0.696816	0.896679	0.612081	0.505555	0.704752	0.521261	0.473798	1851	yfjW	gene2706	-2.12578	-0.19978	0.09398	0.00694922	6.44671
gene4386	yjhI	Chromosome:4523037-4523826	0.914445	1.20381	0.394856	1.66016	0.646897	0.873706	0.562844	1.83436	0.559454	0.974513	0.641644	2.64537	1.30714	1.17736	1.2086	1.13618	0.744713	1.4889	0.540975	0.603622	0.942747	1.54888	0.445516	0.40495	3657	yjhI	gene4386	-2.12559	-0.505806	0.23796	-0.430907	6.44671
gene2851	yqcA	Chromosome:2920556-2921006	39.909	40.8576	43.1921	37.5043	36.2601	35.3201	47.1127	49.4368	34.0194	30.7051	41.4149	42.4617	40.8229	48.2955	25.1476	16.8864	37.8532	59.3401	38.2712	29.5692	38.6716	57.0898	48.3805	31.7777	2006	yqcA	gene2851	-2.1217	-8.42497	3.97087	-2.06438	6.44671
gene3803	bglB	Chromosome:3900311-3901724	1.11921	0.953175	2.77039	1.4058	1.74396	0.73984	2.669	1.92314	0.96681	0.966665	1.33061	4.56011	1.34932	1.53106	1.46203	1.23699	1.57653	1.52734	1.37427	0.700988	1.42554	1.56139	1.79646	0.587837	3039	bglB	gene3803	-2.1177	-0.725043	0.342373	-0.335456	6.44671
gene2775	ascF	Chromosome:2837545-2839003	3.0113	2.04216	2.02626	2.77524	2.84541	2.59842	3.571	3.42301	2.79635	3.1369	3.80583	2.93098	2.72376	3.0209	1.97339	1.12634	3.25704	2.91729	1.8297	1.80222	2.52887	3.49244	2.84046	3.02263	1922	ascF	gene2775	-2.11733	-0.450555	0.212794	-3.42571	6.44671
gene3626	insJ	Chromosome:3718702-3720072	8.60892	7.44883	11.2588	9.16203	12.5803	8.0363	10.354	8.71738	9.70356	8.51534	10.4546	10.3411	10.5802	6.90368	5.00247	7.57665	10.2747	6.02574	6.21982	5.77416	12.5734	9.4977	6.28334	5.95953	2845	insJ	gene3626	-2.11551	-1.57752	0.745691	-943.244	6.44671
gene1403	tfaR	Chromosome:1427072-1431010	1.18425	1.54887	3.10468	4.13361	1.16261	1.03047	3.3634	2.40387	1.3825	1.53248	1.58561	4.16	1.09629	2.19862	2.37574	2.2334	1.31749	1.87311	1.91411	1.70862	1.29721	2.43572	2.1018	1.91042	444	tfaR	gene1403	-2.11524	-0.617923	0.292129	0.253904	6.44671
gene3408	yheO	Chromosome:3472994-3474462	41.593	31.0852	26.0365	27.1335	38.6455	32.9912	30.3252	22.0547	41.6194	32.6785	26.9664	29.0722	39.2896	43.4619	41.2091	33.9377	43.9643	39.6065	35.0617	32.9304	39.8487	33.0256	42.1823	44.2752	2607	yheO	gene3408	2.31825	3.69002	1.59172	0.232415	6.44671
gene2949	ygfT	Chromosome:3026545-3028953	1.04527	0.820792	1.27881	1.60359	1.16569	0.819111	1.15129	1.45917	0.762903	0.946842	1.12498	1.52186	0.802118	1.22922	1.13307	0.8231	0.856855	1.38064	1.33709	0.699663	1.32576	0.924064	0.911296	0.966372	2108	ygfT	gene2949	-2.11191	-0.247996	0.117427	-0.282602	6.44671
gene1113	holB	Chromosome:1153334-1155989	13.6714	12.9481	10.3817	7.88114	11.9464	16.83	12.0032	8.03826	14.3591	11.53	11.8494	8.57334	14.5744	11.3934	14.5643	16.1811	13.9373	11.0046	11.5566	16.0469	15.4058	10.1809	14.642	16.2663	130	holB	gene1113	2.31091	2.51469	1.08818	-0.409414	6.44671
gene1520	ddpB	Chromosome:1555135-1558953	0.461068	0.46902	0.705105	3.26105	0.198031	1.01413	0.482441	2.83891	0.399613	0.696085	0.589268	4.96009	0.435715	0.578173	1.07911	1.31879	0.398956	0.808267	0.57962	1.03479	0.252523	0.829765	1.06076	0	571	ddpB	gene1520	-2.1051	-0.843305	0.400601	0.145345	6.44671
gene383	sbmA	Chromosome:395862-397083	6.43593	4.21773	4.6562	4.05862	6.64487	5.65401	5.0507	3.42932	7.4017	4.84889	5.53636	3.80421	6.26583	4.95239	7.12597	5.55529	7.17534	5.03597	5.5235	5.90273	6.1008	5.64275	5.46715	7.68695	3068	sbmA	gene383	2.30877	0.944764	0.409206	-0.047859	6.44671
gene2294	glpQ	Chromosome:2347956-2349033	295.611	581.985	542.422	475.959	350.261	670.518	541.686	477.347	289.74	641.144	527.881	462.116	408.297	97.3872	33.003	209.09	280.896	167.139	33.1698	77.986	447.195	162.002	32.0437	38.8045	1405	glpQ	gene2294	-2.10327	-130.587	62.0874	-2.38375	6.44671
rna13	ffs	Chromosome:475671-475785	17328.6	62982.1	43141.1	114169	34886.4	41525.5	35487.3	116661	41151.1	30350.1	34852.6	90410.9	18330.3	53700.7	11844.9	53768.6	36442.2	23509.4	42488.4	36174.1	41684.3	37293.8	50158.4	13302.6	4400	ffs	rna13	-2.10312	-21729.8	10332.2	0.0156336	6.44671
gene252	ykfB	Chromosome:264843-265311	13.7071	17.7023	15.7489	25.4441	15.9725	12.584	17.211	30.1463	12.0425	16.0873	14.8272	27.4769	13.7097	17.9359	19.416	7.55284	12.3763	21.1148	17.9808	11.2353	12.0117	22.8806	17.4405	14.3569	1653	ykfB	gene252	-2.1023	-4.91337	2.33714	-0.174987	6.44671
gene4353	idnO	Chromosome:4490609-4491374	1.73885	2.51062	2.26461	4.61648	1.92735	1.5944	2.2303	4.46328	1.75016	2.9978	1.05143	6.03429	1.90828	2.07179	1.57537	2.51768	1.45607	2.11153	2.53853	1.133	2.21192	1.48055	1.23887	1.26682	3621	idnO	gene4353	-2.10216	-0.994133	0.472911	-0.083068	6.44671
gene4226	aspA	Chromosome:4364913-4366350	271.294	270.313	362.976	201.383	311.31	333.029	360.458	221.498	157.291	252.498	306.955	239.884	361.028	37.8108	22.2203	80.3217	257.935	61.8544	21.3036	29.3267	370.974	61.3626	19.7991	19.2132	3480	aspA	gene4226	-2.10211	-87.4697	41.6104	47.1654	6.44671
gene3389	gspF	Chromosome:3456360-3459035	1.74294	1.16051	2.55883	2.52663	1.79664	1.7372	1.79057	2.0713	1.93046	1.63622	1.94406	2.62991	1.89951	2.42766	1.06803	1.17138	1.91945	2.07009	1.83255	1.56469	1.6662	1.74895	2.18722	1.90854	2585	gspF	gene3389	-2.10207	-0.357116	0.169888	-0.523331	6.44671
gene18	nhaA	Chromosome:17488-18655	43.6565	51.9883	39.6981	39.2481	40.5329	61.3692	37.4741	44.9451	45.0555	52.0663	36.5843	46.302	57.7548	20.2051	17.8043	14.7533	50.7253	20.6946	20.6217	14.8142	65.5028	20.2298	20.3884	18.204	872	nhaA	gene18	-2.10183	-11.1011	5.28164	7.95029	6.44671
gene2933	ygeW	Chromosome:3004283-3005474	0.892708	0.648647	0.819124	1.88599	0.985945	0.906246	1.40113	1.99328	0.805301	1.29961	1.41258	1.66593	0.723104	1.04675	0.716347	1.34686	0.937973	1.12959	1.12225	0.7871	0.977858	1.37706	1.14427	1.20009	2091	ygeW	gene2933	-2.10118	-0.261575	0.12449	0.161803	6.44671
gene1145	purB	Chromosome:1189838-1191209	11.8645	13.6601	9.59998	4.57723	9.58953	13.5774	8.06945	4.44449	10.617	10.0634	8.3629	3.23236	13.3235	5.57002	15.1464	24.2774	10.0796	5.1052	10.4407	22.9363	16.3634	4.52924	7.14666	15.4278	165	purB	gene1145	2.30458	5.22912	2.26901	-1.21826	6.44671
gene1500	narV	Chromosome:1533960-1540614	0.923575	1.07372	1.21064	3.73273	1.47338	0.937581	1.51861	4.49936	1.27422	1.31467	1.79867	3.64984	2.35119	10.0172	24.0863	12.1925	0.913323	8.39962	15.4254	15.2499	0.578097	6.64848	14.206	15.3957	549	narV	gene1500	2.30367	3.99349	1.73354	5.63744	6.44671
gene2266	yojI	Chromosome:2304993-2306637	3.34348	7.06906	3.20825	1.51751	2.13999	4.34811	2.88109	1.30413	3.76637	4.43409	4.35693	1.2762	2.01792	1.97303	2.94599	5.94285	2.87416	1.91141	2.36257	5.29685	1.96285	2.20235	2.23225	3.61929	1375	yojI	gene2266	2.30343	1.54424	0.670408	-1.22076	6.44671
gene1275	tonB	Chromosome:1309112-1309832	12.3187	31.1418	35.8124	6.27384	7.54353	19.3155	19.7813	6.58555	10.9637	25.8528	26.4997	7.3103	6.91565	6.17343	21.5807	48.6262	7.38757	5.94175	15.4862	35.4486	4.80964	3.073	17.5098	24.7913	303	tonB	gene1275	2.30185	11.1611	4.84876	-11.787	6.44671
gene1448	aldA	Chromosome:1486255-1487695	16.7779	89.4023	27.9397	479.84	13.297	90.0463	24.2955	451.617	28.2194	182.168	22.8204	460.84	8.33151	139.801	29.1738	59.6245	9.20847	222.265	47.3047	34.7409	7.41821	187.978	31.2784	23.1915	492	aldA	gene1448	-2.09816	-129.331	61.6403	-0.0442722	6.44671
gene1696	ydhP	Chromosome:1734144-1735314	6.02647	4.50668	2.39123	1.92699	4.81303	2.84398	2.72684	1.7589	6.96966	4.60325	3.66372	2.20278	4.59126	2.2727	5.4894	4.81647	6.03205	2.05582	4.34086	5.11771	5.20967	2.18866	3.14769	4.16901	762	ydhP	gene1696	2.30013	1.34017	0.582648	-0.0326556	6.44671
gene1230	ychQ	Chromosome:1264234-1266539	30.1162	16.2487	8.54967	13.2661	30.0151	14.8642	12.1871	6.14695	27.6884	14.3184	13.8933	7.67131	35.8504	21.8511	48.6001	34.2662	37.721	23.9487	40.1607	44.8114	43.3775	19.1642	37.2083	57.6198	260	ychQ	gene1230	2.29988	10.4419	4.5402	-0.623037	6.44671
gene4175	rpiB	Chromosome:4311372-4311822	17.2683	3.64335	12.2065	41.4521	13.4052	4.67472	12.3135	33.4425	23.7566	6.14103	10.0268	70.3763	13.2623	2.44977	1.43701	2.02636	17.045	1.98272	1.92964	2.29664	10.6487	4.29708	3.17828	2.88888	3424	rpiB	gene4175	-2.09517	-13.2009	6.30065	-0.353429	6.44671
gene4194	yjcZ	Chromosome:4325157-4328261	1.16547	1.42269	2.90878	2.39802	0.800923	0.757214	1.17072	2.64964	1.87018	0.717893	2.22437	4.44202	1.05733	1.33925	1.57118	0.984696	1.12948	1.44523	0.70327	0.837025	0.510656	1.45423	2.18798	0.701915	3445	yjcZ	gene4194	-2.09381	-0.688772	0.328956	-0.0146214	6.44671
gene240	crl	Chromosome:257828-258230	35.2688	78.865	107.872	241.482	35.2092	69.9946	104.727	214.902	46.2649	72.386	95.0238	228.04	33.7156	128.007	132.072	81.7942	28.5931	132.098	112.641	115.523	30.9759	113.22	128.072	120.796	1523	crl	gene240	-2.09307	-37.1825	17.7645	0.376628	6.44671
gene4333	pyrI	Chromosome:4469008-4469470	4.39072	3.97017	8.95288	7.21474	4.81936	2.72391	6.3809	6.23879	3.9867	5.30301	4.57238	5.62317	4.93962	4.50482	4.7956	4.8303	4.6435	4.18613	4.29308	4.65337	4.80952	6.4385	4.71405	1.83635	3599	pyrI	gene4333	-2.09266	-1.20311	0.574921	-0.412723	6.44671
gene301	ecpB	Chromosome:308581-309250	0.609048	0.826071	0.993503	0.522144	0.813834	1.09917	0.424854	0.769244	0.603279	0.612997	0.922542	0.832005	0.657781	0.925743	1.52048	1.07204	0.468446	1.34865	2.38202	1.97442	0.741269	1.94859	1.86828	2.0378	2175	ecpB	gene301	2.29322	0.370124	0.1614	118.678	6.44671
gene3387	gspD	Chromosome:3453599-3456351	2.80676	2.78196	3.76406	4.85882	2.72015	2.22832	4.63122	5.16414	3.1277	3.82999	3.98576	4.31353	3.67259	3.86422	3.8404	4.13286	2.86457	2.76894	4.52366	2.86699	3.19273	4.79218	3.92411	2.43807	2583	gspD	gene3387	-2.08938	-0.68665	0.328638	-0.000635371	6.44671
gene3215	yhbS	Chromosome:3297987-3299298	172.334	164.743	257.549	158.085	165.787	214.878	249.357	152.914	146.182	172.449	233.255	170.548	161.428	70.8831	59.507	49.5721	151.025	80.1311	55.1175	45.9045	148.214	83.5606	66.3137	65.5398	2399	yhbS	gene3215	-2.08905	-37.747	18.069	-5.29737	6.44671
gene108	ampE	Chromosome:118732-120135	28.3258	22.4221	23.2411	18.2752	25.7439	23.4557	25.4914	17.5829	28.4405	22.5497	22.0753	23.0289	24.3538	16.6635	14.3904	9.57185	24.259	19.6412	13.3686	11.9334	26.0505	15.5424	17.215	9.46129	93	ampE	gene108	-2.08387	-2.3158	1.1113	2.01438	6.44671
gene1821	gapA	Chromosome:1860794-1861790	541.867	752.007	434.423	364.915	546.768	614.297	451.659	423.53	485.611	664.821	440.836	508.644	646.952	581.359	770.862	842.064	592.775	676.663	640.737	856.585	667.279	507.681	543.305	737.312	897	gapA	gene1821	2.28464	110.391	48.319	-1.15654	6.44671
gene2367	argT	Chromosome:2425030-2425813	4.18482	3.75943	3.19158	84.8466	4.29509	5.29656	3.75326	74.4437	7.02527	7.58151	3.5193	95.0507	3.60986	27.8804	11.9059	6.88775	3.38593	40.7373	18.1738	8.9042	2.97661	35.211	19.0556	11.8652	1486	argT	gene2367	-2.08119	-23.7324	11.4033	-0.00230758	6.44671
gene641	tatE	Chromosome:658169-658373	288.088	341.011	265.302	164.355	296.965	319.044	243.346	130.991	287.953	303.662	253.494	112.698	322.453	117.513	294.221	293.189	248.372	168.181	260.757	366.778	266.224	128.201	214.021	291.801	3988	tatE	gene641	2.27926	76.5241	33.574	-0.438007	6.44671
gene3646	yiaK	Chromosome:3740755-3741754	0.672898	1.04689	2.61501	1.73065	0.952043	1.52693	2.73353	1.57479	0.764542	1.75689	1.82117	4.13653	0.897737	1.13711	0.667012	0.836065	0.821999	1.00797	1.39327	0.710683	0.260146	1.42469	1.52989	0.595967	2866	yiaK	gene3646	-2.07005	-0.582919	0.281596	0.0282778	6.44671
gene2241	yejK	Chromosome:2280961-2281969	21.9571	23.3311	19.2493	9.0597	19.5674	25.27	16.7909	9.56543	23.3773	20.0667	16.7406	8.42105	19.0219	11.1902	14.7298	24.0778	19.8458	13.8236	14.7608	22.0481	21.7792	12.1152	14.0471	16.2056	1348	yejK	gene2241	2.27236	4.69721	2.06711	-0.0885451	6.44671
gene515	glxR	Chromosome:535809-536688	1.63166	0.569076	1.36884	11.5105	1.20138	0.662562	1.26828	8.47885	1.31605	1.3091	1.03274	7.45114	0.906284	2.35964	3.66608	1.96939	1.61355	1.39362	2.22702	1.15091	1.12344	1.78983	2.05928	1.40383	3849	glxR	gene515	-2.06898	-2.19838	1.06254	0.0711496	6.44671
gene1547	lsrC	Chromosome:1599513-1603063	0.839143	0.698414	0.839972	5.98416	0.327651	0.542098	0.478932	7.47924	0.340034	0.967432	0.32499	5.51021	0.617923	0.834862	1.49977	1.10779	0.396054	1.2247	1.05491	1.7121	0.167124	1.00678	1.05304	0.574296	600	lsrC	gene1547	-2.06858	-1.48852	0.719586	0.138525	6.44671
gene631	citE	Chromosome:648804-650006	0.669528	0.63567	0.982943	1.72198	0.613473	0.271872	0.653859	1.39529	0.729504	0.444753	0.760614	1.23474	1.08465	0.976964	0.25072	0.589247	0.926933	1.0378	1.01002	0.801407	0.684497	1.60656	0.73937	1.34409	3977	citE	gene631	-2.06828	-0.318962	0.154216	-0.186668	6.44671
gene775	acrZ	Chromosome:793995-794145	1552.51	1292.44	725.652	941.969	1436.64	1125.28	793.585	838.175	1646.96	1098.04	878.178	996.22	1548.96	2899.73	2039.05	2011.02	1441.52	2547.85	3512.24	2698.72	1711.24	2473.17	3561.35	2635.21	4130	acrZ	gene775	2.26667	527.305	232.635	-1.36192	6.44671
gene3954	yihM	Chromosome:4059187-4060168	4.29291	4.61414	5.35117	5.20806	5.42712	4.35801	5.67845	4.02818	3.67057	4.40226	5.59008	5.2282	5.5112	2.82551	1.59241	4.38409	4.06503	1.97295	1.83285	1.90876	4.96856	2.42949	1.56533	1.52443	3190	yihM	gene3954	-2.0635	-0.96289	0.46663	-3.46692	6.44671
gene2364	hisM	Chromosome:2422538-2423938	2.51495	2.87032	3.82732	8.83474	2.10768	2.49082	2.43898	7.32134	2.18733	4.00062	1.77698	7.54159	2.28557	3.77607	2.75644	2.75324	2.86616	3.25991	4.78097	2.34035	1.88135	4.85723	2.87891	3.69427	1483	hisM	gene2364	-2.06231	-1.51857	0.736347	0.076755	6.44671
gene2322	menF	Chromosome:2377369-2378665	13.6592	19.9921	11.1054	10.2279	13.5157	17.7863	13.6893	10.646	11.9028	15.7403	12.3256	10.806	16.2927	17.7395	23.6326	21.2276	16.7562	17.5161	18.6204	21.0839	17.6136	13.8295	18.8551	20.1754	1437	menF	gene2322	2.26259	2.8696	1.26828	-1.23073	6.44671
gene940	ycbK	Chromosome:982297-982846	41.865	54.9272	46.5322	48.3243	40.1151	59.9999	41.9924	47.6927	44.7209	55.2731	39.9447	47.0983	42.4074	41.5494	79.4114	68.1515	50.0366	38.9802	63.0638	91.2977	45.5586	33.048	47.592	77.5907	4312	ycbK	gene940	2.26036	12.203	5.39868	49.734	6.44671
gene2206	yeiB	Chromosome:2239831-2240989	6.2672	6.91216	4.84262	3.81762	5.44026	5.35768	3.3824	5.06184	5.48903	6.33439	4.94641	3.95404	6.41242	6.13677	6.11429	6.44468	7.02126	5.1494	5.47359	7.55103	6.14236	5.06558	7.01203	8.44289	1309	yeiB	gene2206	2.26003	0.978587	0.432997	-0.585033	6.44671
gene4478	yjjJ	Chromosome:4619791-4621123	12.6374	7.26485	7.06495	8.46646	11.9341	7.1367	7.76463	10.2269	12.2276	6.82296	9.12743	8.91765	10.0331	7.4036	5.95465	3.97744	14.1938	8.1851	6.03208	2.75486	10.9398	7.29652	6.54655	4.20032	3757	yjjJ	gene4478	-2.0571	-1.74075	0.846215	3.10305	6.44671
gene2965	ygfF	Chromosome:3043179-3043923	6.52662	6.63919	5.56088	5.69526	6.7077	5.91571	3.78043	9.93611	7.01314	8.97362	5.16369	8.95565	8.21316	5.34104	4.90991	5.23117	8.67279	6.32287	4.83496	5.62373	14.5536	4.89404	4.02201	3.50956	2126	ygfF	gene2965	-2.05563	-2.00038	0.973126	-9.00999	6.44671
gene3971	yiiF	Chromosome:4077773-4077992	10.6844	18.3931	15.0826	21.1381	14.12	13.3494	8.59974	23.3562	8.54795	10.4228	14.0053	15.157	10.6517	6.74588	9.23312	6.50995	2.84463	8.18967	2.0664	7.37823	9.0027	11.8328	9.0761	0	3209	yiiF	gene3971	-2.05443	-3.55482	1.73032	-0.433024	6.44671
gene914	ycaN	Chromosome:947882-948791	1.83004	1.54377	1.80206	3.55876	2.14716	2.2656	2.2418	2.15636	1.7906	2.2642	2.20578	3.42984	2.02468	2.07605	1.75504	1.76774	1.93111	1.87793	2.46893	1.40246	1.46678	1.49946	1.84842	1.68012	4283	ycaN	gene914	-2.05334	-0.380178	0.185151	-0.106504	6.44671
gene2296	glpA	Chromosome:2350668-2354733	151.091	109.982	227.509	105.81	186.545	163.381	229.956	125.385	75.0048	105.998	216.828	118.375	227.635	15.8597	7.31846	19.124	145.871	28.6306	6.05188	14.4719	213.978	28.0311	4.75536	7.8135	1407	glpA	gene2296	-2.05294	-59.9446	29.1994	-16.0105	6.44671
gene1193	minC	Chromosome:1224607-1225303	55.0682	48.1456	54.9305	54.284	57.4683	64.5388	56.8847	57.9807	57.8726	54.8651	51.2251	58.9761	55.4335	30.098	25.8668	33.9425	57.9988	30.5206	33.6088	32.4408	59.9705	28.3922	28.9584	26.9636	218	minC	gene1193	-2.05267	-7.95768	3.87675	119.53	6.44671
gene1731	ydiL	Chromosome:1768638-1768995	0.614545	3.3341	1.5037	3.68799	1.40773	0.831819	2.57213	2.9107	1.21745	1.11335	2.44353	4.40745	2.98673	0.840688	1.15065	2.70428	0.70901	2.26804	2.06016	0.919493	0.89755	1.96617	1.13109	0	797	ydiL	gene1731	-2.05139	-0.939363	0.457915	-0.148396	6.44671
rna107	sibC	Chromosome:3054870-3055010	495.887	1457.27	1182.25	1896.73	902.916	851.92	1055.49	2131.89	824.932	1025.08	1003.92	1446.03	425.706	1008.85	476.145	559.522	520.769	788.359	1129.57	618.296	584.97	1118.71	1146.72	510.516	4383	sibC	rna107	-2.04951	-311.765	152.117	0.031799	6.44671
gene2356	yfcD	Chromosome:2416655-2417198	27.5686	45.5126	35.4316	40.8239	27.9077	49.1887	30.1092	40.6232	28.2728	37.585	32.4264	40.7991	32.782	79.4902	105.844	64.9462	25.7021	84.1705	110.389	93.7468	27.4529	69.9386	116.601	116	1474	yfcD	gene2356	2.25133	19.4777	8.65162	8.19865	6.44671
gene4285	ulaC	Chromosome:4419730-4420195	3.25519	1.71699	2.21249	3.10079	2.48555	2.93738	4.03684	3.08354	2.86609	3.71313	3.69804	3.33512	4.68753	1.48435	1.35442	1.59159	3.9642	3.33711	2.72812	1.35291	4.49012	2.89295	1.33139	3.63048	3545	ulaC	gene4285	-2.04834	-0.877294	0.428296	-5.09552	6.44671
gene63	yabI	Chromosome:71350-72115	7.90898	10.499	9.67608	12.6953	7.90212	9.90803	9.0386	10.3612	9.16752	10.3145	10.0364	10.6893	7.45137	13.2748	16.699	11.2555	7.57157	14.5323	14.6671	16.8691	6.51289	12.1136	17.0344	19.4246	3975	yabI	gene63	2.25044	2.07296	0.921138	3.55594	6.44671
gene3065	yghA	Chromosome:3147683-3148568	1.24762	2.16224	2.71356	14.9744	0.95264	1.78254	2.12741	15.1012	1.37311	2.46956	2.04729	10.9362	5.98866	59.1033	86.1726	38.9188	1.35943	53.5653	88.1798	67.5128	0.607389	57.9895	102.567	106.795	2235	yghA	gene3065	2.25041	20.3095	9.02482	6.40198	6.44671
gene2720	lhgO	Chromosome:2788003-2789272	0.67959	2.16411	1.08447	47.6482	0.862972	2.45963	1.17485	43.6634	0.658519	3.64005	0.805613	46.4085	1.43602	13.3792	9.79227	7.25525	0.562474	16.946	10.772	6.23352	0.84151	16.1653	9.87047	8.00782	1866	lhgO	gene2720	-2.04784	-12.0481	5.88334	0.0994473	6.44671
gene4311	tamB	Chromosome:4440404-4445914	10.067	9.47082	10.7875	10.6826	9.64549	9.98743	10.4048	10.8282	11.1135	9.03935	10.047	10.7109	9.73681	10.7741	10.8251	7.73694	11.0561	11.4091	9.49164	8.11714	9.87056	10.1355	8.67314	9.87083	3575	tamB	gene4311	-2.04512	-0.835778	0.408669	-2.6187	6.44671
gene3522	livJ	Chromosome:3596577-3597681	4.79012	2.70312	3.59322	8.09334	4.44514	3.62045	3.80485	8.54514	6.18202	4.02233	5.00486	9.67219	3.51187	2.9655	1.76758	2.49252	3.93305	3.13566	2.46146	2.58956	2.98735	3.27204	4.05423	1.84254	2733	livJ	gene3522	-2.04365	-1.545	0.756003	-0.334307	6.44671
gene4296	ytfB	Chromosome:4425716-4426740	17.4337	17.3664	24.6919	37.0241	21.8733	20.4152	20.4369	41.937	19.6689	20.9031	24.2843	36.6871	18.8677	32.2605	15.0344	10.3137	20.2804	33.3984	21.4616	16.5599	15.8478	37.1462	35.5488	22.3279	3557	ytfB	gene4296	-2.04253	-7.62963	3.73537	-0.266361	6.44671
gene189	arfB	Chromosome:214290-215255	40.0857	25.4309	26.3667	22.5411	33.5702	35.5887	19.2431	24.9064	37.3578	25.2485	22.7696	20.7559	36.5432	33.6096	32.2818	30.727	40.2801	31.6561	31.0665	31.2783	32.7352	30.3387	34.9061	38.9386	970	arfB	gene189	2.24209	4.10419	1.83052	0.158515	6.44671
gene665	rihA	Chromosome:682699-683635	24.5466	27.9874	34.0808	20.7861	30.1331	27.1445	30.7674	22.6007	18.523	27.8426	34.2838	24.4447	38.4429	4.23418	3.38061	11.1232	26.1871	6.18752	3.24254	5.20997	36.2587	5.5703	1.66156	0.970888	4014	rihA	gene665	-2.03912	-8.61684	4.22577	-5887.5	6.44671
gene797	moaD	Chromosome:817792-818516	42.2138	79.0132	39.2507	37.638	31.9107	93.7075	65.9615	44.7865	40.9777	62.7116	59.4665	36.3304	62.0046	164.004	211.827	132.262	40.9103	178.852	185.385	156.64	39.4585	124.254	153.837	216.101	4154	moaD	gene797	2.24018	41.0541	18.3263	-19.5973	6.44671
gene3727	rpoZ	Chromosome:3820128-3820404	369.83	390.771	341.535	218.873	354.58	385.934	317.068	203.417	414.776	366.344	292.745	224.902	309.23	239.905	328.358	388.481	381.946	222.786	263.956	369.492	348.478	183.21	236.043	341.284	2956	rpoZ	gene3727	2.23898	67.6316	30.2065	-0.216627	6.44671
gene2464	xapR	Chromosome:2519614-2520499	3.9277	2.7263	3.73114	6.53644	4.7632	3.18981	3.86801	5.77785	3.91337	2.76256	3.22842	7.52752	3.66806	4.48806	4.67201	2.92806	3.91837	3.63241	3.25301	2.48895	3.94803	5.2113	3.44442	3.47865	1591	xapR	gene2464	-2.03697	-1.12468	0.552132	-0.414003	6.44671
gene4452	dnaC	Chromosome:4598260-4598998	15.9106	16.7845	15.7887	13.3372	11.9463	21.7751	15.1683	14.9042	14.0088	18.309	14.9622	12.3165	14.8925	17.3317	28.1354	21.6265	13.4613	19.3122	18.3718	22.8799	15.7499	16.6853	20.1733	23.5121	3729	dnaC	gene4452	2.2386	3.33228	1.48856	-5.72157	6.44671
gene1565	marB	Chromosome:1618012-1618231	14.7938	25.0815	15.0826	25.3657	18.356	33.3736	30.9591	28.0274	19.5382	17.8676	15.4059	30.3141	19.9719	317.056	286.227	145.389	28.4463	323.037	376.085	254.549	21.6065	337.234	564.987	593.977	620	marB	gene1565	2.23854	98.1153	43.83	38.6486	6.44671
gene3573	hdeA	Chromosome:3654430-3654763	141.614	134.976	97.4002	192.348	134.704	142.047	79.264	167.283	140.511	129.371	72.3547	138.665	259.12	1513.5	2366.05	1556.11	129.425	991.233	1263.47	1186.3	134.245	1145.62	1416.67	1185.97	2789	hdeA	gene3573	2.23832	384.186	171.64	133.439	6.44671
gene3972	fdhE	Chromosome:4078321-4080782	123.401	124.339	74.611	45.8175	102.242	120.476	62.8597	44.9591	130.153	121.321	67.9524	42.4989	86.7899	68.5439	68.1711	103.454	124.142	63.3944	47.2964	67.2193	88.4998	58.9715	45.3526	60.0399	3210	fdhE	gene3972	2.23802	19.7343	8.81776	0.285226	6.44671
gene4127	yjbJ	Chromosome:4257259-4257469	76.7717	150.407	100.882	1472.36	89.5586	159.721	73.3883	1688.8	69.0033	125.348	59.7592	1340.08	611.111	6660.5	8417.05	4597	86.9324	6062.28	8135.57	7064.33	66.445	6458.97	9595.33	10581.6	3372	yjbJ	gene4127	2.23779	1960.18	875.944	5.66846	6.44671
gene1192	minD	Chromosome:1223771-1224584	58.13	56.3468	59.9287	61.5302	56.6366	67.4567	57.4184	59.47	71.4752	61.9704	53.1829	63.8456	51.8155	35.5547	38.8924	31.6509	58.3917	42.392	34.1674	35.9497	55.4677	34.2205	28.8159	34.6202	217	minD	gene1192	-2.03546	-6.04073	2.96775	10.326	6.44671
gene2198	sanA	Chromosome:2230899-2231619	4.39083	4.34249	4.25272	4.39169	4.40039	3.46688	4.72198	5.02582	5.0741	4.30881	5.40386	5.24842	3.26023	3.42042	1.37021	2.41521	5.1713	2.83583	4.75318	3.42168	4.14163	2.92666	2.52545	1.83639	1299	sanA	gene2198	-2.03543	-0.663197	0.325827	-3.26749	6.44671
gene2698	yfjP	Chromosome:2765731-2766595	2.14553	2.13403	2.7999	2.82039	1.9659	1.35524	2.49443	3.25183	1.48764	2.289	2.43742	2.93095	2.3172	2.47849	2.41033	1.13296	2.31031	3.16731	2.87701	1.60509	1.46233	2.86016	3.02749	2.51254	1841	yfjP	gene2698	-2.03405	-0.495822	0.243761	-0.222664	6.44671
gene4150	yjcF	Chromosome:4279805-4281098	0.23117	0.235157	0.106057	0.594554	0.198577	0.176007	0.120943	0.410588	0.0858675	0.235577	0.0492412	0.35527	0.234063	0.158118	0	0.0762941	0.250035	0.127973	0.0726524	0.0648526	0.0633049	0.138676	0.159553	0	3397	yjcF	gene4150	-2.03304	-0.119174	0.0586186	-0.652218	6.44671
gene1849	fadD	Chromosome:1886084-1887770	8.57835	6.39353	5.29945	19.4962	9.19288	6.33733	4.66574	16.8353	7.76095	6.38571	4.63147	20.4279	9.25328	6.53561	3.81667	9.53062	10.0317	8.69845	4.11076	6.00453	10.0944	10.6487	4.22073	4.95537	927	fadD	gene1849	-2.03292	-4.31876	2.12442	-0.453122	6.44671
gene4395	yjhY	Chromosome:4530072-4530333	7.50441	20.0388	12.0502	27.745	16.1159	8.57049	14.723	25.3248	11.8469	11.0463	11.9888	17.2996	13.677	7.69944	15.8074	4.95343	16.2337	14.5403	17.6887	9.47382	10.2753	11.2545	16.8334	7.06186	3666	yjhY	gene4395	-2.03234	-4.76895	2.34653	-0.378136	6.44671
gene3899	rarD	Chromosome:4001310-4002201	5.72558	5.68455	4.87537	3.88761	4.80029	5.30091	5.27207	3.77487	6.60144	6.7631	4.37104	3.94207	4.52648	4.0729	3.34476	8.22372	5.39024	3.54997	4.14592	5.34563	5.41876	3.84686	4.80536	6.89655	3134	rarD	gene3899	2.2335	1.20053	0.537512	-0.819137	6.44671
gene3433	frlA	Chromosome:3497931-3499269	0.693739	0.338738	0.814791	1.28466	1.04884	0.845112	0.522646	2.12919	0.659681	0.904915	1.22947	2.98525	1.07892	0.721259	0.311744	0.659399	0.768363	0.829541	1.18608	0.871907	0.729515	1.06538	0.459664	1.25343	2635	frlA	gene3433	-2.03048	-0.416785	0.205264	-0.00279725	6.44671
gene1966	yecS	Chromosome:1995085-1996503	11.1659	6.88392	5.71264	6.09168	9.30096	6.04545	8.49708	9.23093	10.859	7.35596	5.88121	8.52806	11.4015	32.7713	47.5151	24.1209	10.7743	33.2667	36.7512	33.4132	10.8225	29.5536	35.4974	41.2655	1053	yecS	gene1966	2.23206	8.13987	3.6468	-9.79559	6.44671
gene2320	menH	Chromosome:2374855-2377281	2.09784	2.99917	1.2486	2.04155	3.31191	1.61163	1.42384	0.966757	1.68484	2.31117	2.51207	1.21991	2.29632	2.55957	2.22937	3.44309	2.94362	2.82489	2.99364	2.2905	2.60848	3.26521	3.28718	4.26838	1435	menH	gene2320	2.23118	0.555258	0.248863	-0.611534	6.44671
gene4442	mrr	Chromosome:4584971-4585886	12.2596	13.5966	12.9953	12.8628	11.4056	15.9051	17.32	15.2187	11.9681	15.9562	14.7822	13.1955	10.8267	12.4117	9.69557	6.31016	10.8761	16.4157	8.12322	5.95983	10.2778	12.6378	10.1416	7.99651	3718	mrr	gene4442	-2.02718	-2.17393	1.07239	-2.93573	6.44671
gene192	proS	Chromosome:217056-218775	68.4405	69.1772	56.0332	33.1215	61.3783	77.8074	52.4656	32.347	71.0121	61.1303	58.7207	29.304	72.4138	37.2513	72.1039	86.7041	63.3005	38.4974	53.9992	87.4534	76.5386	32.9449	50.1764	80.6863	1004	proS	gene192	2.22797	18.481	8.29497	-0.544067	6.44671
gene151	hemL	Chromosome:173601-174882	37.7499	43.4538	40.1074	34.6429	35.0378	52.7971	39.0106	32.4657	40.6772	44.0144	40.5787	31.4325	35.4059	35.2536	51.6983	45.5151	33.5746	34.5496	42.6813	46.7551	38.6622	29.867	37.2673	45.7519	559	hemL	gene151	2.22748	6.28183	2.82016	-1.88422	6.44671
gene4446	tsr	Chromosome:4589679-4591335	2.92575	3.13054	2.62493	3.12142	2.86697	2.24409	3.35617	4.00324	2.35063	2.37541	3.13913	2.93098	2.73854	3.49838	2.31297	1.94551	2.62538	3.11936	2.561	1.8483	2.37394	4.00427	2.75229	1.95784	3722	tsr	gene4446	-2.02587	-0.535381	0.264272	-1.25993	6.44671
gene843	gsiB	Chromosome:868633-870172	6.83576	9.73512	7.44024	27.0992	6.76291	8.94946	9.27376	24.5838	8.30032	8.47673	10.1222	20.7211	6.4917	11.7696	8.87106	6.41026	6.11885	13.8058	10.1936	17.352	6.14515	9.4457	7.87422	7.27554	4206	gsiB	gene843	-2.0255	-4.08087	2.01475	0.190251	6.44671
gene1363	fnr	Chromosome:1396797-1397550	27.0541	52.9425	33.6598	33.0217	20.3841	50.5066	30.5873	34.0434	33.7244	42.8346	30.0836	32.7689	24.1427	43.1257	46.0405	44.4927	25.5918	49.246	51.7362	55.3154	28.379	49.7885	64.405	72.061	401	fnr	gene1363	2.22183	9.90757	4.45919	74.187	6.44671
gene1458	ydcJ	Chromosome:1493311-1494655	1.04893	2.86412	2.22888	23.9961	1.65982	2.12968	1.50192	24.9452	1.23039	3.22554	1.41115	25.6229	1.11796	8.0809	4.65155	4.95591	0.716549	11.0329	5.62158	4.9561	0.725675	12.1874	5.56315	3.11708	501	ydcJ	gene1458	-2.019	-6.42853	3.18401	0.0763504	6.44671
gene1548	lsrD	Chromosome:1599513-1603063	0.358949	0.243427	0.585531	6.46235	0.13704	0.485857	0.918104	4.98698	0.592581	0.975445	0.679637	3.92281	0.193835	0.545596	1.5682	0.631817	0.483146	0.883157	1.50415	1.43218	0.17475	1.72263	0.990982	1.50125	601	lsrD	gene1548	-2.01854	-1.14256	0.566032	0.208923	6.44671
gene4100	metH	Chromosome:4221850-4225534	18.7182	19.0226	18.2207	16.6287	18.2851	23.0228	19.5859	17.1144	20.5024	20.0764	18.9225	17.8159	17.9013	10.9599	9.54912	7.66387	16.4	10.5624	8.68491	8.48312	15.8086	10.1547	9.01226	10.007	3343	metH	gene4100	-2.01503	-1.76885	0.877832	3.28408	6.44671
gene105	ppdD	Chromosome:117108-117549	1.06217	1.08049	2.43653	2.04887	1.14051	0.269568	0.555701	0	1.18362	1.20268	2.2625	2.44856	1.50564	1.63465	0.745786	1.75276	1.60839	1.76401	1.66909	0.595962	2.03609	0.955768	0.366552	0.999527	60	ppdD	gene105	-2.01441	-0.4338	0.215348	-1.15628	6.44671
gene1180	ymgA	Chromosome:1215290-1215563	1.64192	4.1756	1.50658	8.44583	1.41043	2.50023	6.87213	6.99904	5.48899	4.46193	4.19692	7.57008	4.65491	29.1996	27.6685	17.3405	3.55183	30.4498	45.4102	46.9838	2.6978	22.6542	41.9302	30.9019	204	ymgA	gene1180	2.21412	8.02705	3.62539	6.36822	6.44671
gene4208	dcuB	Chromosome:4345426-4346767	4.01307	2.75906	4.67269	2.91845	4.37447	2.8658	5.50227	3.8539	2.54952	2.73265	4.19745	4.33846	5.38036	1.70374	2.64283	2.11913	3.83168	1.50149	1.46129	1.73921	4.8506	2.92207	1.52817	2.50024	3461	dcuB	gene4208	-2.01236	-1.00478	0.499303	-3.61179	6.44671
gene4374	fecD	Chromosome:4509480-4512331	24.4471	28.5672	18.8659	6.87878	19.0259	29.7814	17.9281	5.46292	18.0685	25.3248	19.3699	6.67932	15.7066	6.86016	14.319	27.0326	17.5016	6.57019	8.72084	17.9139	11.9933	4.61274	8.42224	14.4718	3644	fecD	gene4374	2.21166	7.03801	3.18224	-0.361573	6.44671
gene2146	gatC	Chromosome:2170944-2172300	1.61164	1.22263	1.60412	3.02096	1.54867	1.44197	2.00076	3.26033	1.66402	1.60834	2.04813	3.61029	2.34538	2.91469	1.53437	2.45214	1.65453	2.81266	2.60981	2.14571	2.45356	3.93276	2.48865	2.46769	1242	gatC	gene2146	-2.00977	-0.59243	0.294775	-0.0718299	6.44671
gene1871	yobH	Chromosome:1906948-1907188	17.0424	27.2429	17.8716	29.7431	30.3249	28.4229	38.2123	51.8907	20.7998	22.0537	10.3719	46.7703	34.5114	131.556	119.661	80.3513	17.9066	113.214	159.153	133.871	20.0014	81.7881	146.193	164.956	952	yobH	gene1871	2.20769	28.3093	12.823	6.01205	6.44671
gene1972	fliD	Chromosome:2001895-2003302	0.601633	0.851492	1.05608	1.07643	0.719039	0.79664	0.602151	1.11504	0.544114	1.06627	0.846924	1.60802	0.550894	0.930376	1.02852	0.828772	0.588488	0.608193	0.657677	0.469656	0.515754	0.627672	0.722166	0.393846	1060	fliD	gene1972	-2.0064	-0.174711	0.0870769	0.0631894	6.44671
gene1689	nemA	Chromosome:1724682-1725780	16.8955	10.2405	6.58871	15.1184	16.63	8.29001	6.99783	12.1035	14.4866	9.02331	5.57828	9.08797	34.328	349.196	356.285	172.859	14.4367	351.563	486.922	320.416	16.0395	320.532	516.302	537.127	754	nemA	gene1689	2.2067	109.284	49.5235	-74.3754	6.44671
gene1589	rzpQ	Chromosome:1629025-1650732	0.856198	2.17753	2.35647	2.55598	1.48752	1.04039	3.35976	1.14589	0.252225	1.55123	2.37248	4.60566	0.346784	1.86397	1.2024	1.23368	0.370449	1.30742	1.88369	0.804098	1.32347	2.3114	1.18196	0	645	rzpQ	gene1589	-2.00462	-0.722595	0.360465	-0.0598169	6.44671
gene3256	mlaF	Chromosome:3337277-3338087	160.194	115.47	115.305	68.646	136.761	124.828	107.69	66.7	157.391	113.36	109.901	72.7804	133.587	97.6024	123.38	130.521	164.27	93.5976	99.2235	130.526	137.308	83.2335	100.208	136.43	2443	mlaF	gene3256	2.20411	23.1578	10.5066	0.0851781	6.44671
gene4317	ytfR	Chromosome:4449080-4450583	1.35659	1.18285	1.95607	4.42363	1.04047	1.18043	1.41948	4.75012	1.43972	1.53606	2.02276	4.24417	1.4913	2.18719	2.0411	2.43049	1.4673	3.94272	1.09633	1.57668	1.22063	3.54584	1.47135	2.18844	3581	ytfR	gene4317	-2.00286	-0.975341	0.486973	0.0324766	6.44671
gene1750	nlpC	Chromosome:1790290-1790755	21.3396	20.8491	39.3824	38.1397	17.8131	26.926	27.2487	35.2894	22.9287	17.2551	27.5299	36.3158	17.3829	29.5221	15.5759	16.2343	20.8642	36.0408	30.3124	17.5878	19.2811	33.269	32.9519	23.5982	818	nlpC	gene1750	-2.00281	-6.41456	3.20278	-0.11803	6.44671
gene3467	ompR	Chromosome:3532537-3534606	47.8112	50.745	47.2276	39.8389	40.0226	43.0883	51.8142	45.7523	42.2238	44.911	47.6995	51.3596	44.3589	84.843	128.457	67.7869	42.9535	95.4056	101.197	93.0698	40.2139	70.2399	113.813	131.302	2672	ompR	gene3467	2.19904	18.6066	8.46125	20.4653	6.44671
gene1748	ydiU	Chromosome:1787831-1789268	8.0648	16.7193	10.4912	15.8848	6.44544	13.6797	9.29319	15.4483	8.94904	13.9172	11.2205	13.414	8.02102	15.0824	24.8008	22.7084	6.8017	12.2352	16.5552	22.9687	6.82123	9.98213	14.4442	15.9469	815	ydiU	gene1748	2.19752	2.92962	1.33315	2.73857	6.44671
gene1679	anmK	Chromosome:1716516-1717626	5.31412	6.28907	5.48161	6.61046	5.13177	6.2762	5.96023	8.09373	5.88305	5.28564	6.51058	7.473	6.52708	6.41438	6.24312	6.60271	4.44797	6.26824	5.5016	4.5212	5.70686	5.66732	5.56162	6.01395	743	anmK	gene1679	-1.99586	-0.5774	0.2893	0.018375	6.44671
gene793	ybhK	Chromosome:814961-815870	29.0129	38.5943	26.7033	20.8934	26.456	39.9652	26.7148	18.1388	33.6235	31.3753	24.72	20.8534	26.0316	30.4691	30.3371	25.9268	31.2068	30.1951	31.3105	29.4517	26.891	25.9192	33.7645	35.6185	4150	ybhK	gene793	2.19516	4.96162	2.26026	-0.24646	6.44671
gene644	lipB	Chromosome:660859-661501	30.9645	43.4111	27.9507	17.5538	30.24	31.2153	29.7688	16.7416	34.1582	34.2312	29.5047	16.3409	33.4034	19.1648	50.444	41.9208	32.3259	19.9654	29.985	55.7891	36.0429	15.5153	25.1898	39.4823	3991	lipB	gene644	2.19311	10.4349	4.75803	-1.00912	6.44671
gene4471	yjjV	Chromosome:4610433-4612283	12.0735	14.5603	10.6272	18.6876	12.577	12.8667	11.0898	15.6804	14.4484	7.9674	11.73	16.2881	13.0101	24.812	33.1419	32.0217	14.1815	20.7469	22.8013	22.9282	11.9685	18.7459	20.9648	23.0315	3750	yjjV	gene4471	2.1897	3.21143	1.4666	3.94409	6.44671
gene278	yagI	Chromosome:287627-288386	12.9839	17.5336	15.8156	15.8949	9.25387	19.3396	17.6794	16.596	10.3618	16.435	16.3284	13.9418	10.4712	6.82551	7.96202	7.18559	10.9895	6.90529	5.2745	7.25324	11.4276	5.30597	5.63517	6.40258	1927	yagI	gene278	-1.98648	-2.47734	1.24711	-0.955048	6.44671
gene2760	pncC	Chromosome:2821870-2822368	32.9654	30.0499	23.9628	18.994	24.4561	37.5942	24.8622	24.637	38.166	31.0246	25.5342	16.1198	25.1418	16.9843	24.6493	27.6939	25.0053	18.2493	15.0697	30.0264	25.7927	14.8958	18.3203	31.4242	1906	pncC	gene2760	2.18336	5.97812	2.73804	-0.360523	6.44671
gene2970	ubiH	Chromosome:3050361-3052862	33.4367	30.8616	31.5098	21.6653	31.6613	37.4168	32.1499	25.2227	29.3476	28.4463	33.7691	24.1061	34.0381	41.2375	44.235	36.0458	32.0602	47.9908	38.8694	37.9561	31.5352	43.7564	45.5321	51.996	2132	ubiH	gene2970	2.18009	5.01318	2.29953	-1.15929	6.44671
gene3317	accB	Chromosome:3403457-3403928	145.549	176.233	134.525	78.2027	123.51	167.258	121.343	75.0214	177.907	168.354	132.347	77.1576	129.447	60.6193	167.485	228.396	134.814	52.4549	89.1902	211.337	145.102	44.9643	66.7005	151.716	2510	accB	gene3317	2.17994	49.4993	22.7067	-0.920107	6.44671
gene2564	ppx	Chromosome:2623136-2624678	17.8037	21.1013	17.9547	15.6061	16.1219	21.3924	17.8169	13.9687	17.6117	18.7689	17.2734	12.6505	17.5264	18.2744	19.5518	17.6353	15.507	17.9933	20.2823	18.8966	18.7032	16.5352	19.1544	22.84	1702	ppx	gene2564	2.17803	2.17484	0.998532	-0.804664	6.44671
gene2870	gcvA	Chromosome:2939671-2940589	6.34645	5.11093	6.79387	3.62725	5.37595	4.56357	4.33486	6.13704	5.95892	4.75077	5.48249	4.60579	5.49769	8.07894	8.16948	6.40001	6.17793	8.29535	8.53233	8.01197	6.37248	6.02798	9.97735	10.949	2026	gcvA	gene2870	2.17733	1.13211	0.519954	-3.38362	6.44671
gene3560	prlC	Chromosome:3641162-3643205	24.0075	21.271	19.4693	19.8044	22.5777	20.8453	17.1886	21.0072	30.7887	23.0488	19.5367	23.5101	22.3432	37.8513	40.3693	27.7853	23.1868	37.8911	38.9786	33.5266	21.1054	35.9685	39.2104	42.5105	2775	prlC	gene3560	2.17165	5.55118	2.55621	-2.46033	6.44671
gene2289	nrdA	Chromosome:2342886-2345172	24.0621	39.6677	21.3021	18.5037	25.4216	39.0648	21.3819	18.1258	23.8042	30.7092	22.2274	19.0008	35.5777	41.4352	44.4022	48.7654	23.3317	33.3348	32.1492	52.6464	43.0127	30.8275	31.3375	34.1354	1399	nrdA	gene2289	2.15887	6.68899	3.09838	-1.05809	6.44671
gene2290	nrdB	Chromosome:2345405-2346790	31.4	35.7746	30.1511	23.8348	31.0845	39.7677	29.6233	19.3901	27.7906	31.9794	27.5348	19.8244	39.7051	43.2334	49.3856	49.9222	28.4331	36.5319	37.8948	51.3493	55.0322	30.8714	39.6426	42.9329	1401	nrdB	gene2290	2.15815	6.04261	2.7999	-0.779158	6.44671
gene1943	uspC	Chromosome:1977776-1978205	22.5157	7.96663	21.0448	21.581	24.5069	11.6415	15.8038	26.6275	18.7008	8.10753	14.7754	22.7821	19.7106	22.1921	4.71328	4.06165	19.8456	26.3225	15.8227	6.90508	17.1571	29.8661	11.1967	6.31689	1030	uspC	gene1943	-1.98378	-6.82157	3.43866	-4.15355	8.11336
gene3965	yihW	Chromosome:4072691-4073477	19.2483	21.6703	28.3777	17.6606	20.6216	27.5538	28.853	21.5112	20.0032	20.0805	26.9037	21.4382	18.8322	12.5	11.2371	11.5632	19.1816	12.9903	10.6034	10.5572	17.5307	13.7523	8.95625	8.54778	3202	yihW	gene3965	-1.9826	-3.33718	1.68324	-4.87514	8.11336
gene1749	ydiV	Chromosome:1789330-1790044	2.03614	1.25531	1.81169	3.17382	2.33208	1.37801	2.06596	2.4548	2.9336	1.62084	1.89257	2.65508	2.49893	1.09728	0.346581	0.325816	3.20335	0.683142	1.70645	1.2463	1.4869	1.18444	0.511031	0.928999	816	ydiV	gene1749	-1.98192	-0.63089	0.318323	-3.24204	8.11336
gene1728	ydiJ	Chromosome:1763245-1766709	3.84943	4.17388	3.60297	4.5389	3.08878	3.35914	3.55468	4.76441	5.11308	3.57686	3.49599	4.20387	3.21636	4.07395	3.71735	2.85395	3.98939	4.37191	3.27236	2.89629	3.52793	3.62594	3.07557	2.24195	794	ydiJ	gene1728	-1.9813	-0.471414	0.237931	-2.61566	8.11336
gene4295	ytfA	Chromosome:4425716-4426740	3.65398	3.23217	5.24784	7.76339	4.09409	4.83833	3.32466	5.86917	2.12441	4.17335	5.68518	5.3714	5.40478	7.38921	4.4619	2.9362	4.94881	6.15636	3.59492	2.85242	2.78435	4.57455	8.33345	3.58799	3556	ytfA	gene4295	-1.97979	-1.41407	0.714252	-0.442523	8.11336
gene2308	ais	Chromosome:2363039-2363642	0.70979	1.12316	1.73675	2.43404	0.812956	0.640492	1.48538	2.01709	0.937422	0.928709	1.7471	1.93925	1.4054	1.07887	0.885991	0.208227	1.09186	0.52391	1.98288	1.239	0.863881	0.946207	2.61277	0.593717	1421	ais	gene2308	-1.97963	-0.503181	0.25418	-0.0730717	8.11336
gene2457	yfeC	Chromosome:2516488-2516833	57.1918	30.6676	75.6653	41.6195	65.5045	34.2054	52.8844	45.9867	37.2177	22.6904	49.8626	47.0132	70.7459	20.924	7.47098	22.2406	60.6123	19.6346	17.2776	13.9302	71.874	22.3405	10.4039	16.6881	1585	yfeC	gene2457	-1.97872	-16.4611	8.31906	-31.9989	8.11336
gene2346	lrhA	Chromosome:2403724-2404663	14.1712	20.6435	22.7849	22.6833	14.9315	17.8197	20.9655	23.1168	13.2948	18.6153	17.0719	21.713	17.4784	22.1387	15.1507	10.7387	15.0406	22.8478	22.3899	14.4131	14.2567	21.9848	23.9943	15.4708	1463	lrhA	gene2346	-1.97855	-3.43288	1.73505	-0.302131	8.11336
gene2611	yphE	Chromosome:2674871-2676383	0.745803	0.832085	1.1479	1.48502	0.743983	1.1723	0.855894	1.50411	1.60854	0.893501	1.10691	1.62683	0.81847	0.888602	0.810822	0.698723	0.874322	1.01219	0.967812	0.809915	0.895999	1.03912	1.06271	0.36223	1753	yphE	gene2611	-1.97449	-0.233935	0.118479	-0.472612	8.11336
gene564	rzpD	Chromosome:576620-577791	1.04547	2.07398	0.599625	3.79119	1.27505	1.62259	3.58751	3.82072	1.30454	2.57275	3.26422	2.8822	1.07836	1.4162	1.09323	1.61008	2.74811	2.04447	1.61218	2.02363	1.82385	2.33932	3.64952	2.41177	3903	rzpD	gene564	-1.97329	-0.668292	0.338668	0.0798754	8.11336
gene4306	ytfJ	Chromosome:4436730-4437285	11.027	16.7801	14.1488	17.2931	10.1654	17.1098	13.5081	20.6363	11.7217	18.3531	12.6799	24.7999	8.85935	8.46217	5.53931	10.4149	9.46392	8.63552	7.4383	8.04817	9.42733	9.03503	7.17765	10.7985	3569	ytfJ	gene4306	-1.97059	-2.6328	1.33604	-0.0186299	8.11336
gene3069	yghB	Chromosome:3151584-3152244	21.2543	20.217	25.3278	22.7178	24.1855	23.3981	22.8172	25.69	19.2758	19.878	29.0457	26.5133	29.849	14.6322	17.8306	17.8555	26.7507	15.2044	18.5648	17.9656	30.8407	11.9223	13.9076	18.1827	2239	yghB	gene3069	-1.96783	-4.53599	2.30508	-2.0708	8.11336
gene2159	rcnR	Chromosome:2183545-2183818	29.5546	19.2078	27.1184	41.1734	28.2086	34.1698	15.4623	39.6612	38.4229	21.1941	20.9846	36.5887	39.2342	30.8842	34.5856	9.75404	40.4909	39.9938	24.7692	12.8975	26.978	27.5791	27.198	27.8117	1256	rcnR	gene2159	-1.96741	-7.77764	3.95324	-3.42706	8.11336
rna171	ryjB	Chromosome:4525571-4526089	112.823	172.153	103.523	290.173	145.374	171.801	295.132	160.311	125.723	127.749	144.194	86.6951	137.082	154.34	0	74.471	146.436	124.915	70.9163	189.909	370.753	67.681	77.8701	0	4434	ryjB	rna171	-1.96732	-63.2915	32.1714	-2.57631	8.11336
gene2722	gabT	Chromosome:2790756-2792037	2.33746	9.15442	2.03754	171.11	2.0079	10.5001	2.5681	161.415	1.73648	13.1011	3.08697	138.123	3.69206	48.5236	38.2403	29.2376	2.22483	53.9594	34.9678	26.5579	1.34422	49.3577	30.7335	30.7945	1868	gabT	gene2722	-1.9646	-39.2849	19.9964	0.138888	8.11336
gene1479	patD	Chromosome:1513601-1515026	1.4948	5.40067	1.98643	56.9386	1.54971	5.49427	2.2113	59.3245	1.53169	4.73913	2.23981	42.0635	2.17109	20.5191	12.1603	10.2069	1.65023	20.2596	13.0892	11.2213	0.90338	19.4802	11.5266	9.50698	524	patD	gene1479	-1.96317	-13.2302	6.73921	0.121996	8.11336
gene1593	essQ	Chromosome:1629025-1650732	5.16617	3.50351	9.48077	11.0725	2.95852	0	9.00939	2.44687	1.27931	4.67968	7.33624	7.93953	5.57953	3.53361	0	2.27335	11.9206	6.67317	8.65935	5.79727	9.43155	8.2643	4.75422	12.964	650	essQ	gene1593	-1.9627	-2.55189	1.30019	-0.422776	8.11336
gene782	ybhH	Chromosome:799981-801034	0.667164	0.980302	1.63245	1.52525	0.89149	0.376267	1.08592	1.05331	0.770985	1.10796	0.568446	1.36709	0.960729	1.11549	1.04098	0.293583	0.256572	0.779707	0.838709	0.748667	1.0556	0.800445	0.818621	0.558062	4138	ybhH	gene782	-1.96048	-0.256181	0.130672	-0.355377	8.11336
gene1185	ycgH	Chromosome:1218823-1221471	0.991429	0.70728	1.98482	2.45054	0.973312	0.862683	1.96699	2.04906	1.30088	1.16632	0.899584	3.68053	1.04295	1.62047	1.51881	1.15584	0.980423	1.39706	1.81287	1.21369	1.12831	1.66837	1.8129	0.87238	209	ycgH	gene1185	-1.96043	-0.537643	0.274247	0.0432633	8.11336
gene4319	yjfF	Chromosome:4450593-4452601	2.50312	1.53586	2.47908	5.41599	1.77478	2.17807	2.99332	5.87138	2.59748	2.77129	1.82807	6.35042	2.31721	2.82635	2.00861	2.20298	1.92526	6.24666	2.897	1.33758	1.74088	3.05085	1.86476	2.09379	3583	yjfF	gene4319	-1.96043	-1.31677	0.671672	-0.193354	8.11336
gene1216	dhaL	Chromosome:1248347-1248980	1.10026	2.23847	1.88453	2.26384	1.13416	1.04248	1.38151	3.12673	1.74374	1.5282	1.49993	2.93092	1.1883	1.60548	1.23605	0.580998	0.761632	1.13697	1.10653	0.823114	1.12486	1.76008	2.22756	1.6566	244	dhaL	gene1216	-1.957	-0.432048	0.220771	0.00195352	8.11336
gene79	cra	Chromosome:88027-89032	41.2107	24.5375	39.7964	34.8589	39.8888	32.0647	38.7226	33.3811	32.3372	27.5794	40.3012	32.6028	41.3684	19.1322	15.447	18.878	39.1604	20.7912	15.1124	13.5782	37.6108	20.9275	17.7874	23.9559	4146	cra	gene79	-1.95648	-6.48478	3.31452	62.8954	8.11336
gene4259	amiB	Chromosome:4394087-4395425	19.8964	20.9453	18.1291	14.9163	18.2593	23.7195	14.8083	16.1661	18.9246	18.2994	15.8885	13.9028	18.2967	18.8666	23.5367	16.9979	20.0735	19.1409	19.675	19.867	16.4749	19.4432	22.7534	21.7261	3516	amiB	gene4259	2.15513	2.33919	1.0854	-0.391723	8.11336
gene1625	ynfF	Chromosome:1658579-1661003	1.48836	0.980515	1.24862	1.3489	1.41246	0.978508	1.63151	1.93355	1.36896	0.988686	1.35268	1.52491	1.49263	1.33798	1.19432	0.973065	1.88886	1.20845	1.46121	1.20889	1.39742	1.8027	1.48708	1.38725	685	ynfF	gene1625	-1.9543	-0.224449	0.114849	-1.32362	8.11336
gene792	uvrB	Chromosome:812748-814770	6.09284	8.27564	8.57652	10.0166	5.85831	7.62612	8.87468	9.39519	6.06942	7.29086	9.20278	8.83166	7.93569	14.6571	20.2233	14.8986	5.45179	14.8524	17.8866	17.326	7.12905	14.9108	17.0122	20.328	4149	uvrB	gene792	2.15261	2.42267	1.12546	3.12951	8.11336
gene4355	idnK	Chromosome:4492645-4493209	0.699272	2.48966	0.641632	3.37215	1.20136	1.95216	3.47551	2.9808	1.03897	1.66274	2.68112	5.37333	1.69925	1.91319	2.94591	0.923137	1.21014	2.32266	2.41745	1.37322	2.10642	1.46819	1.68922	3.29017	3623	idnK	gene4355	-1.95017	-0.799768	0.410102	0.113134	8.11336
gene2592	iscU	Chromosome:2657924-2658311	141.561	135.964	102.149	81.3009	146.986	118.594	83.7688	80.5557	122.523	107.222	95.7309	79.7354	196.77	464.628	479.608	296.197	149.546	575.198	618.974	470.01	170.872	643.089	905.434	773.412	1732	iscU	gene2592	2.14687	132.565	61.7481	-5.75704	8.11336
gene1488	yncE	Chromosome:1521330-1522392	30.8077	21.3404	27.7299	8.48951	28.2284	21.2223	22.7186	7.19158	21.7971	20.9965	26.7492	9.01836	19.0725	5.51892	11.5367	27.4042	11.6151	6.25344	7.83805	17.2033	16.8731	6.5124	11.948	16.014	534	yncE	gene1488	2.14522	6.89944	3.21619	-0.337422	8.11336
gene3049	yghT	Chromosome:3132152-3132845	0.83656	0.130921	0.944743	1.48955	0.221112	0.39196	0.269335	1.09724	0.860506	0.641203	0.657949	0.791172	0.938248	0.704247	0.361465	0.509712	0.445455	0.427487	0.161794	0.433273	0.845866	1.54413	0.355318	0.484447	2217	yghT	gene3049	-1.94554	-0.3097	0.159184	-0.826313	8.11336
gene3712	coaD	Chromosome:3807847-3808327	17.8996	25.283	16.738	14.0749	19.979	24.5368	19.803	19.1158	17.2784	21.7909	16.7082	18.5728	16.623	18.8717	19.8527	19.2653	14.2059	18.682	20.3522	20.2143	14.7365	16.1408	20.1446	20.5991	2940	coaD	gene3712	2.14141	2.62456	1.22563	-1.75863	8.11336
gene3697	hldD	Chromosome:3792009-3792942	57.0651	54.4487	56.7181	31.7516	50.2802	64.8541	59.4393	31.4032	60.0306	53.5293	58.0368	35.2921	60.0694	69.5019	73.4673	57.3267	53.1874	71.8794	69.0247	61.5175	51.2548	71.2618	76.3889	73.4412	2922	hldD	gene3697	2.14102	9.8328	4.59258	-0.435971	8.11336
gene1816	ydjJ	Chromosome:1855813-1856857	1.16131	0.762158	2.33742	3.08317	1.41592	0.836657	3.21426	2.98086	1.00189	1.69671	1.34059	3.22406	0.910334	1.58866	2.10427	1.38473	0.907625	1.70055	1.88377	1.17707	1.39519	3.23608	1.55136	1.4101	891	ydjJ	gene1816	-1.94092	-0.647776	0.333746	0.0622652	8.11336
gene1460	ydcH	Chromosome:1496674-1496899	288.367	375.843	578.807	712.69	356.084	519.919	454.173	766.132	186.332	329.917	345.514	796.325	313.874	887.584	101.237	93.1884	275.512	1048.45	207.69	96.0672	345.486	1218.12	205.25	67.8403	504	ydcH	gene1460	-1.94055	-305.307	157.33	-1.04177	8.11336
gene3307	yhdP	Chromosome:3390479-3394280	7.24374	7.56446	7.5136	5.87263	6.8988	6.501	6.86551	5.49439	7.3311	6.62502	6.7086	5.51243	7.69579	6.72589	6.83061	5.45122	7.91816	6.85778	5.16903	5.20312	8.088	6.44466	5.24113	4.93953	2499	yhdP	gene3307	-1.93872	-0.457549	0.236005	2.02548	8.11336
gene3213	yhbP	Chromosome:3296995-3297937	8.12889	8.2691	9.14309	11.1279	5.40604	13.0437	11.2495	10.4326	7.79215	9.5012	11.1711	8.05984	12.9566	15.9629	37.5597	15.5777	7.94141	16.2583	25.7124	23.2462	6.89362	16.9888	23.5281	44.4165	2397	yhbP	gene3213	2.13709	5.94357	2.78115	7.95711	8.11336
gene1518	ddpD	Chromosome:1555135-1558953	0.924343	0.899404	1.18004	4.54797	1.17377	1.06076	0.925139	4.33994	0.597122	1.52899	1.02727	4.07639	0.585961	1.70431	1.58021	2.33441	0.973696	1.11241	1.21254	1.44315	0.616311	1.35009	1.22048	0.605101	568	ddpD	gene1518	-1.9356	-0.799466	0.413033	0.212361	8.11336
gene2702	yfjS	Chromosome:2768466-2769146	1.70444	1.60047	2.40608	2.02326	1.12626	1.86339	1.92064	2.60815	1.16882	1.42518	2.0108	0.805984	1.69922	2.51101	0	0.69234	1.13449	1.45164	1.64823	1.76554	2.01064	2.20225	1.80985	0	1847	yfjS	gene2702	-1.93444	-0.520944	0.2693	-1.71226	8.11336
gene3446	trpS	Chromosome:3510655-3513081	83.4036	76.7296	79.4486	55.269	74.5131	88.6167	74.9788	56.4911	90.3573	71.9912	72.8368	51.8023	77.5817	62.771	80.7659	71.9853	74.7175	60.5904	75.2659	90.4624	81.0741	46.5683	66.5942	78.9657	2649	trpS	gene3446	2.13155	11.3675	5.33298	-0.290743	8.11336
gene4081	hupA	Chromosome:4198303-4198576	3125.4	2392.62	1892.26	2160.02	2789.83	2451.06	1879.53	2372.68	2868.91	2615.06	1730.53	2466.58	2462.45	1649.22	1212.8	820.423	2824.42	2040.14	1478.93	1046.54	2758.95	1574.96	1347.43	1192.81	3325	hupA	gene4081	-1.93238	-295.743	153.046	2.21356	8.11336
gene2540	dapA	Chromosome:2596903-2597782	153.609	147.77	142.188	96.4002	146.008	171.982	133.364	84.921	163.883	146.957	132.906	92.2795	146.138	113.581	121.766	99.9466	141.428	117.735	118.97	130.262	134.915	109.291	131.665	127.749	1676	dapA	gene2540	2.13067	15.5391	7.29306	0.257626	8.11336
gene4492	creC	Chromosome:4634029-4636143	3.09268	3.51306	3.40531	3.38052	3.49792	3.71517	3.28998	4.32117	4.09728	3.43179	3.33776	4.91137	2.88087	3.56087	3.61915	2.58576	3.34507	3.73803	2.91592	2.14014	3.04891	3.15394	2.91723	2.13422	3773	creC	gene4492	-1.93075	-0.446443	0.231228	-1.60136	8.11336
gene1305	yciM	Chromosome:1338581-1339751	14.04	16.4361	17.3364	15.6673	15.2226	17.3946	16.0202	14.4415	14.8105	15.6983	17.3749	15.82	13.0877	13.1015	10.0639	11.1811	14.9956	12.2988	12.1216	12.3556	15.1295	10.787	12.6807	10.5451	337	yciM	gene1305	-1.93057	-1.18279	0.612663	-4.24162	8.11336
gene3569	slp	Chromosome:3651983-3652550	2.68729	2.82182	2.86348	5.1279	2.82966	2.99204	3.44679	4.1879	2.83356	3.21947	4.72704	2.93091	4.35346	14.1117	19.964	17.6235	2.40028	12.4771	13.0771	10.895	2.46883	14.3526	17.4706	14.3571	2784	slp	gene3569	2.12821	3.22789	1.51672	8.07221	8.11336
gene670	insH1	Chromosome:687219-688236	11.3408	11.812	14.0641	14.5341	13.8315	13.0452	14.661	15.8392	11.6168	15.2866	15.8957	14.0383	13.1052	9.74262	9.56625	13.0809	13.1287	11.5707	9.34236	12.9434	12.9737	10.6808	10.8996	9.03298	4020	insH1	gene670	-1.92827	-1.39938	0.725717	-0.535277	8.11336
gene4280	yjfP	Chromosome:4414974-4416476	8.06862	6.68348	10.1534	6.8185	6.83202	7.13786	9.40752	8.1891	7.87802	6.26472	8.05327	8.14866	5.88211	8.436	5.82715	3.49985	7.87932	8.99722	6.08596	3.36303	6.18677	7.05295	7.79652	3.47099	3540	yjfP	gene4280	-1.92805	-1.40935	0.730972	-3.88175	8.11336
gene2902	galR	Chromosome:2974620-2975652	13.8337	6.41759	10.6011	15.0528	12.7974	7.25323	8.19188	14.9043	14.2862	6.29995	10.6858	15.1858	12.3137	9.09822	8.32557	3.71269	15.3902	11.1927	12.1353	6.14123	12.9885	8.38985	10.2824	7.72491	2057	galR	gene2902	-1.9263	-2.9821	1.5481	-3.03263	8.11336
gene2132	mdtD	Chromosome:2159487-2163022	1.68764	2.21857	1.7153	1.93653	1.29358	1.79231	2.11905	2.80379	1.23445	1.95206	1.76976	0.877843	1.72453	2.7704	2.18761	3.22192	1.84222	2.87465	2.87229	3.78762	1.47889	2.55435	3.15394	3.12737	1228	mdtD	gene2132	2.12358	0.38132	0.179565	3.97237	8.11336
gene1765	pfkB	Chromosome:1804393-1805323	2.12386	3.79188	2.70445	7.1346	2.01058	3.1681	4.62604	6.52831	2.57601	4.24036	2.80673	9.05932	3.37048	10.7915	17.5297	11.2152	2.77538	15.4047	14.2761	19.6502	2.18401	11.0247	16.5136	18.9256	834	pfkB	gene1765	2.12334	2.95032	1.38947	2.8843	8.11336
gene3318	accC	Chromosome:3403938-3405288	81.0864	81.0046	67.0203	30.0147	67.7907	77.1592	62.6929	29.8867	95.2641	79.4702	62.8417	28.4428	74.2886	26.7828	84.5235	134.051	76.0317	21.1598	39.7664	112.038	83.7977	16.3405	29.4895	84.9609	2511	accC	gene3318	2.12145	29.7587	14.0275	-0.742076	8.11336
gene1357	ycjZ	Chromosome:1390014-1390914	3.48135	2.29961	3.1529	4.53504	2.874	2.2949	3.5008	5.52485	3.29163	3.56308	2.46544	5.28077	2.49033	3.89654	2.79358	2.74558	3.4427	3.95459	2.50085	3.14561	2.97149	4.44805	3.61983	1.70184	394	ycjZ	gene1357	-1.92248	-0.845399	0.439744	-0.405673	8.11336
gene126	yadI	Chromosome:144576-145017	50.7184	24.0408	66.2737	41.3188	63.8688	30.7308	59.46	40.3721	37.6785	19.1227	36.2001	40.8093	70.7651	29.9687	28.3399	22.7859	53.9958	41.6013	26.7055	32.4799	68.0635	37.5935	25.2921	21.9896	286	yadI	gene126	-1.92081	-12.4759	6.4951	298.753	8.11336
gene2724	csiR	Chromosome:2793695-2794358	6.30721	7.25286	10.5681	55.8944	5.65352	6.12447	7.8908	51.8234	7.74142	8.38363	7.94411	48.4657	5.99742	24.5715	21.565	13.7567	5.69483	25.8075	20.6842	15.2325	6.60843	22.0436	23.2802	14.9672	1870	csiR	gene2724	-1.92044	-11.4671	5.97107	0.169226	8.11336
gene2441	ypdB	Chromosome:2498404-2499139	8.53359	7.71624	9.57022	12.0408	9.36668	7.94108	9.92129	10.9466	8.62885	6.28064	8.28076	8.19669	9.88843	10.2146	10.3191	6.88449	9.64022	10.9573	9.38682	6.51705	11.6844	10.665	7.19872	12.0455	1568	ypdB	gene2441	-1.92014	-1.40098	0.729627	-1.12279	8.11336
gene2297	glpB	Chromosome:2350668-2354733	100.751	177.211	227.931	119.868	131.88	239.105	242.211	134.901	55.0786	165.9	216.018	123.193	155.737	23.3175	6.52802	18.8041	92.5677	41.1754	7.86689	15.8504	137.748	46.335	8.22694	8.52474	1408	glpB	gene2297	-1.91954	-49.7176	25.9008	-2.98058	8.11336
gene628	citG	Chromosome:645853-647258	0.279713	0.663922	1.02663	0.839306	0.640738	0.662562	0.487799	1.05986	0.623394	0.591206	0.714976	2.14937	0.453142	1.08416	0.523726	1.47704	0.887452	0.722617	0.586058	0.418512	0.714919	1.34237	0.51482	0	3973	citG	gene628	-1.91861	-0.327674	0.170787	-0.256131	8.11336
gene2130	mdtB	Chromosome:2152039-2156409	2.08063	1.82043	1.78054	1.88542	1.57429	1.94803	1.46643	2.2058	2.17839	1.58198	1.78196	1.955	1.6766	1.68122	3.14886	2.4194	1.66042	2.22008	2.2226	2.75822	1.91302	1.88838	2.11315	3.16516	1226	mdtB	gene2130	2.11673	0.355198	0.167805	34.5916	8.11336
gene1616	intQ	Chromosome:1629025-1650732	0.725676	0.603975	0.726397	1.61188	1.07672	0.468797	1.4496	2.15597	0.294055	0.567705	0.843137	1.92633	0.801553	0.992714	1.11169	0.435452	0.228334	0.876494	1.40987	0.740297	0.433578	1.26639	0.910653	0.496641	675	intQ	gene1616	-1.91827	-0.374948	0.195462	0.0758628	8.11336
gene1219	ycgV	Chromosome:1252307-1255175	1.21668	0.817097	1.04052	1.09371	1.13646	0.887373	1.53263	1.37631	0.877537	0.856006	1.22788	2.10583	0.975954	1.29273	1.39338	1.0292	1.22653	1.13782	1.30677	0.980902	1.21628	1.38887	1.1414	1.15604	247	ycgV	gene1219	-1.91618	-0.200394	0.10458	-0.139448	8.11336
gene1775	chbG	Chromosome:1814409-1815159	5.2446	3.86939	6.55742	7.8561	6.0399	3.04236	5.42741	6.22372	4.79531	5.32501	4.41948	6.90865	4.57497	3.78437	3.88476	5.47802	5.08665	4.91338	5.21654	3.75107	6.31303	4.56367	4.77338	3.47099	845	chbG	gene1775	-1.91565	-0.936799	0.489024	-0.487492	8.11336
gene4191	yjdN	Chromosome:4323320-4323764	1.04889	1.86722	3.84972	4.38372	1.35151	1.0648	1.92064	6.33408	0.974019	1.30641	1.56396	4.02992	1.06202	6.81561	8.10111	7.26957	1.36138	5.80654	11.5376	6.47364	0.287234	6.60675	9.77319	17.7666	3442	yjdN	gene4191	2.10971	1.97882	0.937959	2.59515	8.11336
gene4093	yjaB	Chromosome:4211702-4212146	11.8	11.47	20.6923	15.8488	8.78482	13.8423	21.4015	20.12	14.4155	12.5891	17.8738	19.3436	12.107	17.9358	9.57404	8.30808	12.2525	15.6777	14.8341	12.0645	10.0532	18.5618	19.1844	14.8055	3334	yjaB	gene4093	-1.90994	-2.9763	1.55832	-0.0757402	8.11336
gene3498	gntR	Chromosome:3575753-3576749	25.7862	27.9689	25.52	24.1165	24.3691	31.2997	27.7714	24.8405	24.7351	27.173	25.3899	26.745	24.3951	22.2304	19.863	16.365	22.2093	21.9953	16.2831	16.586	25.5039	21.928	20.0736	22.4334	2706	gntR	gene3498	-1.90954	-1.82601	0.956252	11.2864	8.11336
gene1498	nhoA	Chromosome:1532047-1532893	6.86212	4.88634	6.83619	12.2282	6.4841	6.4686	5.6416	16.0186	5.09784	5.23916	5.01151	10.6966	11.752	115.665	128.576	62.6362	4.75016	117.383	179.925	111.216	4.40262	106.794	202.034	191.14	545	nhoA	gene1498	2.10717	38.0187	18.0426	19.2802	8.11336
gene1049	ycdY	Chromosome:1098862-1099417	35.1429	37.7553	45.0787	29.5135	40.3535	48.5992	37.71	25.9864	40.8928	33.2954	34.8316	26.7288	36.4541	41.575	61.9396	43.0797	38.4763	36.0309	41.4742	53.9227	44.9762	32.0528	44.0559	49.2682	59	ycdY	gene1049	2.10714	7.38047	3.5026	-1.11857	8.11336
gene4214	yjdO	Chromosome:4350930-4351104	9.26372	22.6164	0	19.0606	6.36611	22.5701	19.3863	15.7954	16.5167	15.1045	18.9432	17.0842	36.0179	20.2762	31.2212	4.89176	16.0316	10.2566	9.31653	0	20.2947	17.783	10.2301	13.9479	3468	yjdO	gene4214	-1.90747	-6.51604	3.41606	-4.22404	8.11336
gene853	deoR	Chromosome:881198-881957	15.1952	17.0722	17.8966	15.4574	14.9036	17.4977	13.8824	14.8236	18.112	15.0483	13.4299	15.6845	15.5231	14.9696	10.5099	10.479	16.8768	18.1421	13.8277	12.8522	17.6383	16.7342	14.0879	13.6588	4217	deoR	gene853	-1.90369	-1.31399	0.690236	4.53693	8.11336
gene4028	frwC	Chromosome:4140552-4141632	1.25728	1.60784	1.31845	1.20107	1.41945	1.23988	1.65385	1.3271	0.800595	0.976189	1.65278	1.32496	1.22209	1.03196	1.00889	1.04329	1.36765	0.676131	1.17413	0.886834	1.25916	1.72394	0.892564	0	3273	frwC	gene4028	-1.90307	-0.268045	0.140849	-3.16956	8.11336
gene732	ybgD	Chromosome:751451-752018	0.866866	0.352727	2.54532	1.11476	1.19144	1.05601	2.35833	3.20251	1.41678	1.80605	1.92036	2.39801	0.842606	1.30445	0.973855	1.60214	1.50018	0.863799	1.52566	0.583659	0.759641	2.08009	1.19662	0	4085	ybgD	gene732	-1.89827	-0.554396	0.292054	-0.247722	8.11336
gene961	ycbX	Chromosome:1005174-1006823	10.524	8.47965	6.88389	7.14644	7.27995	8.25073	7.77737	9.08077	9.0826	8.30601	6.80651	7.473	10.5221	6.36687	7.02352	5.22715	8.83583	6.22978	5.85091	6.15819	9.05489	6.33407	6.13696	4.70657	4335	ycbX	gene961	-1.89798	-0.791814	0.417187	2.8095	8.11336
gene3342	yrdB	Chromosome:3427257-3428860	117.55	99.8126	83.7925	66.213	101.811	90.7323	82.3382	53.8353	119.083	90.2007	83.6019	55.2416	118.037	72.4295	152.794	111.577	131.136	73.1416	109.915	112.287	121.313	69.9339	120.693	149.928	2534	yrdB	gene3342	2.09498	23.2763	11.1105	-0.34164	8.11336
gene2522	eutS	Chromosome:2573491-2573827	1.18033	0	5.19858	4.85717	2.83896	0.479292	2.47009	2.68342	0.350744	2.13837	0.804545	4.35353	2.67702	1.61467	2.65201	1.86984	2.04265	3.39777	0.593529	1.58943	3.62016	2.83225	0.651728	3.55431	1656	eutS	gene2522	-1.89682	-1.2118	0.638857	-0.278818	8.11336
gene3805	bglG	Chromosome:3903753-3904590	0.347984	0.505695	0.547372	1.02285	0.683251	0.605591	1.04033	0.988905	0.664755	0.945649	0.592989	1.37519	1.12748	0.408032	1.11695	0.656268	0.430152	0.495361	0.624943	0.33471	0.544538	1.19286	0.686222	0	3041	bglG	gene3805	-1.8959	-0.273278	0.144141	-0.577628	8.11336
gene3346	smg	Chromosome:3430012-3431582	123.42	96.503	139.446	169.655	115.33	112.632	133.653	182.158	126.234	110.215	141.402	189.139	130.841	200.563	136.165	85.543	128.879	216.392	149.148	97.8244	119.745	209.18	154.442	133.36	2538	smg	gene3346	-1.89352	-33.2549	17.5625	-0.601219	8.11336
gene1054	csgD	Chromosome:1101768-1102419	0.281588	0.859334	0.516754	0.543169	0.120944	0.857575	0.441962	2.00055	0.522976	1.02029	0.959691	1.08189	0.798313	1.25193	0.790854	0.185868	0.609136	1.09119	1.59296	1.10596	0.771118	1.35137	0.777405	0	65	csgD	gene1054	-1.8933	-0.349167	0.184423	-0.438575	8.11336
gene846	yliE	Chromosome:872201-874550	0.425444	0.388011	0.484604	0.679167	0.378063	0.417003	0.706124	0.750433	0.435945	0.531561	0.474991	0.811659	0.617929	0.521794	0.659244	1.08456	0.812427	0.519771	0.590164	0.559731	0.642792	0.528037	0.648034	0.331328	4209	yliE	gene846	-1.89286	-0.109977	0.0581011	0.010572	8.11336
gene1978	yedF	Chromosome:2006300-2007736	15.1875	29.5555	99.367	50.9494	20.4202	25.4729	76.0029	46.913	23.5465	23.9258	72.0154	62.9183	7.4882	8.12984	14.8365	20.9213	15.9984	7.31099	9.96135	8.89192	14.4662	7.92241	7.29208	4.97108	1066	yedF	gene1978	-1.89204	-15.803	8.35234	-0.00164545	8.11336
gene225	yafQ	Chromosome:245960-246239	16.9616	26.6655	25.4675	29.7437	28.4781	26.6109	24.2016	21.9098	20.6193	30.3796	24.9623	22.5125	22.4821	26.8946	36.8108	25.4451	18.0122	31.1569	49.4302	38.0673	27.8692	30.5251	36.1848	58.0412	1357	yafQ	gene225	2.08821	5.93744	2.84332	12.6448	8.11336
gene4322	yjgA	Chromosome:4455336-4455888	79.6627	65.6756	48.1224	45.8147	68.8194	68.1113	43.7119	43.4271	81.9533	61.5131	40.0626	46.6923	60.7922	122.337	102.091	62.7891	73.0779	118.335	121.63	99.6429	67.3526	136.694	142.793	134.103	3587	yjgA	gene4322	2.0876	20.7331	9.93154	-0.792964	8.11336
gene2276	atoC	Chromosome:2318064-2321273	1.70385	5.68719	4.78793	3.62901	1.7838	4.8107	5.45993	3.78283	1.42401	3.93087	4.80889	4.1733	2.02708	1.34752	1.19634	0.984079	1.75076	2.35809	1.60647	1.195	1.63308	1.98035	0.955495	0.801686	1385	atoC	gene2276	-1.89029	-0.995552	0.526666	-0.446432	8.11336
gene2782	hycD	Chromosome:2844510-2845434	0.480758	0.444591	0.320822	0.449629	0.825953	0.532417	1.28047	0.869415	0.324685	0.435487	0.670291	1.20902	0.708035	0.65767	0.736491	0.807759	0.605082	0.919402	0.329658	0.490445	0.765985	1.04873	0.723966	0.329023	1930	hycD	gene2782	-1.89012	-0.191347	0.101235	-0.617429	8.11336
gene784	ybhJ	Chromosome:802725-804987	1.20796	1.02659	1.45915	0.747205	0.84063	0.589857	1.02397	0.869063	0.70428	0.817197	0.990141	1.22196	1.23856	0.983117	0.515335	0.888175	1.11139	0.948052	0.961114	0.377489	0.937952	0.953957	0.802071	0.80578	4140	ybhJ	gene784	-1.88706	-0.185056	0.0980654	-3.28472	8.11336
gene3770	yidR	Chromosome:3866084-3867332	15.7038	15.3308	18.0325	15.427	14.6549	17.3801	17.9141	12.9342	14.0175	14.1432	15.6145	14.3601	14.2096	12.9061	11.1744	9.152	13.6666	12.5814	10.0035	10.2825	14.0652	13.6697	12.3158	12.4803	3002	yidR	gene3770	-1.88648	-1.18285	0.627016	138.701	8.11336
gene3756	yidF	Chromosome:3853136-3854330	26.0084	17.638	40.069	25.6006	40.086	22.1654	30.9098	24.3328	19.083	14.8337	24.6223	22.0414	35.1986	10.8348	12.6252	11.8688	29.8211	15.2868	6.18934	7.44656	33.296	13.8685	7.38722	14.5035	2986	yidF	gene3756	-1.88606	-6.9545	3.68732	-152.838	8.11336
gene3750	ilvN	Chromosome:3848824-3849115	49.6511	59.9123	99.2859	110.086	53.5341	75.0846	67.3593	97.3096	38.6662	71.6509	79.9408	143.139	43.8237	78.2273	63.4727	56.9575	49.7771	84.165	86.0933	66.8599	50.2611	99.4203	116.278	100.535	2981	ilvN	gene3750	-1.88501	-14.0162	7.43559	0.36863	8.11336
gene1347	ycjW	Chromosome:1380986-1381985	1.70204	1.77166	1.88861	3.76671	1.36006	2.33058	2.23652	3.26207	1.70552	2.43814	2.02352	2.43325	1.6031	1.2454	0.667012	2.09016	1.096	1.44621	1.79135	1.42137	2.08117	1.99457	0.874225	1.7879	383	ycjW	gene1347	-1.8839	-0.449587	0.238647	0.0148915	8.11336
gene668	gltJ	Chromosome:683752-685892	4.92231	7.27237	6.23717	13.4134	4.53034	5.94876	4.16944	16.1531	4.96275	8.59911	3.49498	17.6511	4.27192	7.53527	8.2289	6.96229	5.37472	7.52602	5.15663	5.2606	3.59455	7.8742	6.47117	2.64687	4017	gltJ	gene668	-1.88336	-2.95603	1.56956	0.0199686	8.11336
gene216	ykfM	Chromosome:238256-238736	0.228021	0.463908	0.836902	0	0	0.462958	0.477182	0.323996	0.508187	0.103275	0.194282	1.40172	0.1847	0.155965	0	0.30102	0.789214	0.63115	0.573302	0.255877	1.24885	0.273573	0	0	1257	ykfM	gene216	-1.88186	-0.297725	0.158208	-1.59135	8.11336
gene1050	ycdZ	Chromosome:1099518-1100010	30.5929	23.785	22.0559	14.0505	24.2148	22.4053	26.0661	14.5934	39.1234	24.2481	25.3214	15.4482	21.2405	15.694	30.6863	21.9243	25.7153	17.2988	17.0319	26.4833	29.6811	12.3222	27.7513	27.1437	61	ycdZ	gene1050	2.07709	5.78032	2.78289	-0.183587	8.11336
gene2365	hisQ	Chromosome:2422538-2423938	5.40746	5.567	4.54328	21.1128	3.91753	3.17463	5.18094	20.3659	5.22717	6.72774	3.66367	22.6282	3.79961	9.80369	6.22123	5.67648	2.93143	11.397	7.53498	4.53277	2.99731	7.66021	8.45369	5.88558	1484	hisQ	gene2365	-1.87951	-4.47114	2.37888	0.0849243	8.11336
gene669	gltI	Chromosome:686061-686970	12.4978	18.7977	13.5974	58.4326	9.81557	18.3061	11.209	62.027	16.9775	21.3886	10.0401	71.8895	9.4003	31.3239	14.0403	16.1454	10.1963	37.0149	22.7815	15.0264	10.5608	35.2373	20.7023	15.4571	4018	gltI	gene669	-1.87951	-14.4055	7.66451	0.0077205	8.11336
gene3214	yhbQ	Chromosome:3297987-3299298	49.4045	53.6903	65.3234	44.9858	56.9368	56.0725	73.2074	45.346	39.666	47.254	78.9596	43.3866	47.7236	33.1627	32.7497	18.6345	61.6012	28.1992	20.8312	22.0382	55.7976	36.08	24.5681	30.0315	2398	yhbQ	gene3214	-1.87805	-10.8718	5.78887	-12.8161	8.11336
gene1612	dicB	Chromosome:1629025-1650732	0	2.79089	0	3.52814	2.35675	2.78517	2.87075	0	0	1.24261	2.33761	4.21641	0	3.75316	0	3.62189	4.74794	4.55643	0	0	3.00526	3.29167	0	0	671	dicB	gene1612	-1.87782	-1.28494	0.684273	-1.6488	8.11336
gene2866	fucU	Chromosome:2936909-2937332	8.33324	14.3232	13.7107	14.042	10.8609	12.8353	13.2296	18.3736	8.53893	12.7544	14.4452	25.6136	9.07761	18.672	7.26341	3.79346	6.71336	20.3617	16.617	7.41651	11.6462	18.9617	11.8998	12.9795	2021	fucU	gene2866	-1.87638	-4.14398	2.20849	-0.346015	8.11336
gene3970	yiiE	Chromosome:4077319-4077532	3.61168	3.67398	13.2559	16.2558	4.65371	1.83323	9.44776	7.69779	6.70776	5.72528	10.7705	5.55056	11.702	9.88145	5.0718	11.9198	4.68771	5.99817	9.08068	2.02645	7.91236	12.9996	12.4639	0	3208	yiiE	gene3970	-1.87518	-3.3055	1.76276	-0.506273	8.11336
gene206	yafC	Chromosome:229166-230881	5.66509	4.41214	6.49766	5.80533	4.7143	5.12198	7.59486	8.92997	6.90468	5.09154	5.73188	11.291	4.66049	7.32594	4.47488	3.15508	4.74874	6.81129	5.89768	3.67523	4.55713	7.54022	5.86504	5.66419	1149	yafC	gene206	-1.87235	-1.37603	0.734921	-0.313613	8.11336
gene2476	ptsI	Chromosome:2532087-2533815	129.279	113.382	112.92	77.96	131.965	113.234	112.954	84.3213	115.354	105.865	109.887	79.4597	155.714	126.15	149.271	121.792	132.214	148.531	144.013	144.632	163.889	132.389	146.106	149.694	1604	ptsI	gene2476	2.06507	10.8838	5.27044	0.186341	8.11336
gene1420	paaZ	Chromosome:1449620-1451666	0.427092	0.52135	0.877828	1.31814	0.322852	0.277484	0.858029	1.6021	0.253828	0.448775	0.4949	1.73282	0.470491	0.701107	0.287882	0.766797	0.266081	0.586356	0.601337	0.651803	0.336838	1.06582	0.330151	1.2861	462	paaZ	gene1420	-1.86813	-0.272369	0.145798	0.315141	8.11336
gene2777	hycI	Chromosome:2840594-2842774	18.6208	26.6147	39.3626	38.192	18.8301	41.1564	32.5555	42.1995	15.4093	26.3686	31.3295	37.3109	19.2834	25.3118	22.5078	27.3826	14.6847	23.6177	20.1493	20.8956	13.4258	27.7139	24.728	27.504	1924	hycI	gene2777	-1.86371	-4.2576	2.28447	0.372759	8.11336
gene2286	gyrA	Chromosome:2334814-2337442	132.208	113.544	79.0471	49.1147	119.746	118.662	72.3197	47.3327	134.942	95.0872	76.8522	44.5707	125.429	60.8249	104.423	123.496	128.057	61.7334	83.101	123.069	144.307	52.8005	79.3147	127.441	1396	gyrA	gene2286	2.06002	28.5609	13.8644	-0.0240453	8.11336
gene2721	gabD	Chromosome:2789294-2790743	1.21323	5.09087	0.834916	91.9849	1.12902	4.82386	1.8513	87.846	1.12662	7.80735	1.72285	85.3798	2.53871	33.0898	25.8395	15.4824	1.13727	36.6877	25.4832	16.1103	0.996711	35.3588	25.4001	22.2627	1867	gabD	gene2721	-1.86302	-21.7593	11.6796	0.154337	8.11336
gene2741	ygaZ	Chromosome:2807638-2808701	17.207	16.7845	12.977	12.731	19.1343	12.9215	12.9485	11.3874	19.5247	12.4907	12.753	15.0334	24.3435	9.75414	8.93714	7.46816	25.5968	10.7653	7.85248	7.80298	28.4015	8.90824	10.0867	7.98523	1889	ygaZ	gene2741	-1.85987	-3.8049	2.04578	3.12719	8.11336
gene2141	yegS	Chromosome:2166735-2167635	1.49201	1.93167	1.32754	8.48867	0.854433	1.74412	2.36541	8.48	1.81375	2.45729	2.31135	6.67045	3.00305	17.1942	24.8883	14.6829	1.17365	15.3679	22.053	20.9031	1.48575	15.8394	25.4636	26.5487	1237	yegS	gene2141	2.05519	4.50374	2.19139	3.31721	8.11336
gene3306	tldD	Chromosome:3388604-3390050	42.5908	37.3202	41.4747	33.0382	35.5195	44.7542	37.8578	31.7528	53.8698	40.2327	39.5486	30.216	35.4226	41.7654	47.8189	31.5748	39.2868	37.8704	39.2408	38.2692	37.3559	38.1193	41.9694	45.0145	2498	tldD	gene3306	2.05396	4.46663	2.17464	-0.171879	8.11336
gene1530	yddA	Chromosome:1575680-1577366	0.637006	0.993589	1.32486	1.85678	0.766073	0.819111	1.59968	1.99128	0.536326	1.28868	1.9539	0.978973	1.20396	1.33617	0.954167	1.3455	0.330716	0.916864	0.587251	0.905445	0.790802	1.06997	1.34829	0.799254	582	yddA	gene1530	-1.85646	-0.289969	0.156195	0.166751	8.11336
gene1404	pinR	Chromosome:1431107-1431698	1.62622	1.81969	2.08904	3.55515	1.25724	2.14614	2.04192	3.23498	2.77865	1.91501	1.66271	3.249	2.10761	2.55834	2.28366	0.858734	1.68857	1.35039	1.63549	1.45991	1.6032	2.73153	0.897929	2.44851	445	pinR	gene1404	-1.85593	-0.558792	0.301085	-0.28518	8.11336
gene3606	yhjV	Chromosome:3698585-3699857	3.80091	2.69753	2.59543	3.18278	4.10026	2.87148	1.84981	5.10767	4.07135	3.62982	3.06277	4.52819	5.01197	2.45872	0.827523	1.86706	4.64012	1.56587	1.11121	1.9177	5.42217	1.62613	2.27766	1.5527	2823	yhjV	gene3606	-1.85576	-1.04974	0.565667	-36.1573	8.11336
gene3172	tdcG	Chromosome:3256306-3257671	7.77892	8.71266	6.16778	4.7403	11.3155	9.30016	5.21836	4.92961	7.81262	12.988	3.92594	5.49842	58.5752	2.92918	2.8927	3.6497	15.7135	3.33103	4.02066	2.55489	68.9985	3.18686	4.19043	3.87689	2352	tdcG	gene3172	-1.85535	-11.5685	6.23522	7.81773	8.11336
gene1279	ompW	Chromosome:1312043-1312682	35.6631	19.574	20.9749	18.419	38.0296	16.3028	29.9741	25.6967	30.5245	15.7265	29.3384	25.1251	40.8996	6.72918	2.84435	4.39288	35.1778	7.20829	2.91005	2.27293	41.3627	7.63755	4.7931	3.2675	307	ompW	gene1279	-1.85466	-8.57676	4.62445	4.37468	8.11336
rna62	-	Chromosome:2042572-2042648	3012.94	5990.5	6785.81	13208.7	4470.44	973.202	5302.11	15178.5	4273.12	2977.34	3967.38	14522.6	4770.1	5901.47	1153.91	6327.85	5569.63	5307.06	11879.4	7684.12	3450.34	8872.81	9263.34	515.502	4473	-	rna62	-1.85325	-3171.55	1711.34	0.0444645	8.11336
gene3444	yhfY	Chromosome:3509081-3509444	9.47073	4.81704	15.2076	7.10445	9.83035	9.21376	14.4517	11.7749	7.03576	10.7236	10.423	9.7033	6.71248	3.77878	4.43317	4.16756	9.21926	4.15063	1.98432	3.98539	11.6709	4.26102	1.08945	2.97074	2647	yhfY	gene3444	-1.85311	-2.53952	1.37041	-2.45273	8.11336
gene1715	ydhZ	Chromosome:1752955-1753165	91.9364	50.1356	52.1804	73.1303	74.9035	65.4277	47.6032	86.1908	94.3514	42.9274	46.8383	49.5247	87.5209	32.4143	42.591	12.5123	98.4141	46.1728	19.064	17.0174	68.5214	38.6629	34.0167	21.4057	781	ydhZ	gene1715	-1.85216	-15.4412	8.33686	3.74258	8.11336
gene4453	dnaT	Chromosome:4599000-4599540	20.6035	28.3897	23.3737	21.6781	20.1121	29.4725	22.5385	20.7591	20.4547	25.5349	25.3748	21.0135	21.0889	23.9575	23.1464	26.9522	19.7728	24.3671	25.1948	30.477	20.1067	21.7981	32.5778	30.3165	3730	dnaT	gene4453	2.04659	3.21324	1.57004	-17.2955	8.11336
gene1196	ycgL	Chromosome:1226936-1227230	45.274	44.7003	59.8696	64.2142	37.1751	60.1543	43.1928	55.8158	55.3969	44.9309	37.4405	56.2769	35.5939	30.5117	26.1788	29.884	43.7838	33.5405	26.7836	34.368	45.2166	32.7509	34.0052	35.0857	221	ycgL	gene1196	-1.85019	-6.39018	3.45381	-0.806835	8.11336
gene2718	ygaQ	Chromosome:2784418-2786671	0.49145	0.906117	0.620044	1.50097	0.580471	0.717173	0.57851	1.13474	0.433552	0.973815	1.33471	0.849687	0.82104	1.1345	0.690131	0.932625	0.691024	0.850193	0.888108	0.517019	0.706554	0.921295	0.805594	0.693702	1863	ygaQ	gene2718	-1.8488	-0.220797	0.119427	-0.127294	8.11336
gene3140	ygjI	Chromosome:3224255-3225689	0.588427	0.936901	1.2207	1.77659	0.747209	1.24664	1.44556	1.16327	0.608194	1.94667	1.17711	1.41545	0.953265	0.664966	0.287413	0.743031	0.354197	0.67982	0.64324	0.574183	0.784674	0.675284	0.918208	0.385201	2317	ygjI	gene3140	-1.84789	-0.276266	0.149504	-0.192926	8.11336
gene2688	intA	Chromosome:2754180-2755422	12.0354	7.21629	10.9043	9.0446	11.7709	7.50927	10.9756	7.83985	12.3869	8.15599	10.3321	7.92041	10.8048	8.46025	5.10864	5.12273	12.1717	11.5464	7.24109	3.60606	10.0287	9.96601	7.53264	4.79273	1830	intA	gene2688	-1.84672	-1.45689	0.788909	2.75992	8.11336
gene2095	wcaL	Chromosome:2113930-2116428	1.36145	1.25903	1.02209	1.03455	1.64793	0.816691	0.647525	1.75862	1.51712	1.14916	1.26545	1.23637	1.05266	0.846563	2.60706	2.45086	1.12449	1.50736	1.8671	2.08332	1.76245	0.965206	1.19594	3.26113	1188	wcaL	gene2095	2.03999	0.523293	0.256518	-7.8161	8.11336
gene1720	sufS	Chromosome:1757326-1760536	2.69195	2.83281	4.3155	8.75388	2.23268	3.83217	4.40317	8.08967	2.20672	3.92396	4.74545	6.84758	2.75697	12.3598	16.3376	12.5811	1.17804	13.0181	15.4036	14.3749	1.28795	14.0326	15.9743	21.6632	787	sufS	gene1720	2.03817	2.86464	1.4055	2.63524	8.11336
gene110	pdhR	Chromosome:122091-122856	16.3228	20.5414	15.0288	4.90501	13.9733	16.9689	16.9034	6.37612	18.9184	16.0052	18.9258	8.2756	16.5384	66.3741	88.8511	58.9433	18.8319	90.6718	59.2324	72.7638	17.3267	70.7972	72.0091	70.9419	116	pdhR	gene110	2.03716	17.7912	8.73334	-4.82486	8.11336
gene4491	creB	Chromosome:4634029-4636143	11.7841	11.8557	15.9221	12.8226	9.90022	15.3808	13.9564	10.8561	13.2759	12.1408	15.8882	10.7468	10.6991	8.68028	8.36501	8.03478	12.9979	9.03264	8.13964	6.97515	11.0641	7.45756	7.32898	5.36181	3772	creB	gene4491	-1.84137	-1.64301	0.892274	-9.30046	8.11336
gene4125	lexA	Chromosome:4255137-4255746	120.508	97.2159	118.631	72.7389	110.659	99.2254	100.16	72.4226	113.479	80.3045	97.8446	74.2716	109.13	47.9362	34.0418	26.6685	114.023	48.2599	41.0236	26.5054	99.4065	51.6433	42.9011	28.6612	3370	lexA	gene4125	-1.83981	-13.8766	7.54238	2.23991	8.11336
gene4470	yjjU	Chromosome:4610433-4612283	12.5872	8.24182	10.3548	18.1402	10.9368	9.76713	8.62904	16.035	14.0264	9.96027	9.06052	14.7862	12.9498	34.7845	48.3546	38.0086	11.9556	31.4767	32.4657	33.3639	11.8068	24.996	26.7619	29.6802	3749	yjjU	gene4470	2.0345	5.83461	2.86784	6.10195	8.11336
gene430	panE	Chromosome:442274-443739	10.6226	8.04785	11.4191	8.91636	9.01039	10.4679	10.8825	8.96781	10.1037	9.38076	10.9064	12.2951	10.0805	13.3763	18.4747	12.7911	11.8452	17.9123	19.8912	15.3617	10.6134	15.6776	24.0504	24.7604	3562	panE	gene430	2.03301	2.33111	1.14663	11.5333	8.11336
gene3940	yihF	Chromosome:4042221-4043652	3.77001	2.71322	3.2004	3.42995	3.39269	1.97868	2.09314	3.20681	3.92482	3.02007	3.62736	3.46844	3.82238	2.77162	1.15246	2.5054	4.17199	2.10124	2.45029	2.70526	4.551	3.20006	3.32779	0.386142	3177	yihF	gene3940	-1.83578	-0.675002	0.367692	12.6512	8.11336
gene2070	hisG	Chromosome:2088215-2089115	25.4998	13.3377	20.245	19.303	26.5651	18.3592	20.0587	20.8145	25.4597	16.3	18.799	18.8996	29.5177	24.307	20.5709	6.56553	27.3851	25.1292	20.3479	13.5971	27.0406	25.6034	26.8367	20.7625	1161	hisG	gene2070	-1.8356	-3.06407	1.66925	3.06954	8.11336
gene537	sfmD	Chromosome:558919-561523	0.668699	0.640219	1.29934	1.11284	0.946103	0.692151	1.67378	1.3414	0.779253	0.831395	1.07248	2.13596	0.807171	0.96858	1.0311	0.761611	0.54458	0.914575	1.18678	0.617968	1.12027	1.35288	1.08596	1.38191	3873	sfmD	gene537	-1.83407	-0.251135	0.136928	0.110529	8.11336
gene1924	argS	Chromosome:1958085-1959819	18.1404	25.0647	16.5319	10.6854	16.6076	26.4749	15.4089	8.82574	19.0382	22.2264	17.454	8.91364	19.0588	9.76315	19.4089	34.2113	16.3374	9.79187	14.4792	30.7425	23.7908	7.84703	10.4479	24.7737	1009	argS	gene1924	2.02573	6.96703	3.43926	-1.08063	8.11336
gene2430	yfdE	Chromosome:2486044-2487190	1.57006	1.97093	2.57476	4.98317	2.0087	1.62778	4.05466	4.36687	1.78681	2.99572	3.64321	4.31245	2.59764	3.01608	1.87642	2.73419	1.96556	3.36571	4.28347	2.02426	1.68322	5.45074	3.96569	2.01187	1556	yfdE	gene2430	-1.82751	-0.956807	0.523558	-0.00473416	8.11336
gene3698	waaF	Chromosome:3792951-3793998	42.7784	39.5671	41.3759	18.9132	39.2482	47.444	36.0903	18.2458	41.9295	38.8178	40.0745	18.7019	42.6939	33.6006	40.8871	35.5793	38.9536	32.8155	30.3146	32.5893	37.6997	29.1107	34.5238	37.9373	2923	waaF	gene3698	2.02168	6.10162	3.01809	0.138894	8.11336
gene1845	yeaV	Chromosome:1881211-1882657	0.506732	0.670113	0.836933	1.69427	0.957634	0.771625	1.32555	1.80004	0.527028	0.849178	1.03621	1.47965	0.9851	1.10912	0.569273	1.6055	0.526162	0.729356	0.955538	0.568636	0.721586	1.5807	0.909337	0.953697	923	yeaV	gene1845	-1.82549	-0.271852	0.14892	0.172486	8.11336
gene350	cynX	Chromosome:359215-360370	0.926501	2.15424	1.94316	4.34028	1.08012	2.01547	1.52342	3.29117	0.39331	2.03819	1.91714	1.93241	1.17932	3.1686	2.23039	1.48521	0.744426	2.19815	1.16473	1.55953	1.37733	1.66739	1.9184	1.74373	2709	cynX	gene350	-1.82534	-0.597535	0.327356	0.13265	8.11336
gene3616	tag	Chromosome:3711114-3714417	26.7472	15.1158	18.2865	20.6825	24.628	17.037	17.7434	16.8912	34.0263	16.5482	18.9168	19.6126	22.5151	34.3178	38.2968	26.0786	26.3206	35.227	37.5804	30.7994	23.1706	37.1243	46.5743	41.4562	2834	tag	gene3616	2.02025	5.7722	2.85717	-1.20875	8.11336
gene1313	rnb	Chromosome:1345001-1346936	12.6709	15.164	11.1427	7.4809	10.2442	15.2437	10.8425	5.83778	15.1258	12.6963	11.1523	6.53758	13.2528	5.44627	14.5002	25.439	14.5347	6.50121	8.22726	25.1328	15.0145	4.14407	8.63248	18.6125	346	rnb	gene1313	2.01898	5.29786	2.62402	-1.46334	8.11336
gene1818	ydjL	Chromosome:1858279-1859356	1.47787	0.733348	3.17515	2.68851	1.85782	0.805032	2.79103	3.17549	1.76736	1.17545	1.78131	2.9914	1.69345	1.38068	1.01236	1.23722	1.99615	0.917908	1.72193	1.37527	1.10555	1.81636	2.18932	1.89952	893	ydjL	gene1818	-1.82334	-0.544382	0.298564	-0.00250192	8.11336
gene2434	yfdX	Chromosome:2491788-2492424	1.2383	1.18556	2.13879	3.55952	0.500571	0.887351	2.1341	1.65601	0.757588	1.31964	1.24127	1.34334	1.77007	2.59079	1.63663	1.73089	0.8824	1.61297	1.46513	1.14436	1.27663	2.62179	2.61429	2.19346	1560	yfdX	gene2434	-1.82195	-0.399984	0.219536	0.161392	8.11336
gene1605	ydfX	Chromosome:1629025-1650732	4.62589	1.56856	5.6595	5.94874	5.96053	0.782673	5.64704	6.57295	2.29103	1.39676	5.25522	9.47896	1.24901	1.05469	4.33068	2.03561	3.3356	2.98765	2.90766	3.46067	5.91164	6.47502	3.19277	2.90206	664	ydfX	gene1605	-1.82096	-1.55211	0.85236	-0.158772	8.11336
gene580	nfrA	Chromosome:587204-592401	3.69345	2.84388	2.71121	2.19215	3.51439	2.56117	2.71121	2.42218	3.41082	2.22358	2.80805	2.1657	4.25287	3.66896	4.59615	4.02072	4.46442	3.85025	4.37169	4.33595	4.8549	3.49051	4.64349	5.21881	3921	nfrA	gene580	2.01135	0.450851	0.224153	-0.239277	8.11336
gene1632	ynfL	Chromosome:1666722-1667616	1.09453	1.39176	1.67385	2.34589	1.01857	1.29632	1.81334	3.24005	1.69401	1.65244	2.56459	3.5044	1.10823	2.55789	1.53702	1.68576	1.18385	3.18109	2.40794	1.63766	1.19893	2.40751	1.25907	1.71664	693	ynfL	gene1632	-1.81547	-0.528542	0.291132	0.0970728	8.11336
gene4124	dgkA	Chromosome:4254659-4255028	27.0191	24.0011	32.1247	27.405	22.229	30.1331	27.077	27.0363	24.8784	23.0959	31.7757	23.3937	21.5775	17.9602	23.5135	10.0476	27.0014	20.0135	16.2656	17.9357	22.093	19.1761	16.2846	18.6216	3369	dgkA	gene4124	-1.81217	-3.272	1.80557	-2.94648	8.11336
gene4079	nfi	Chromosome:4196812-4197484	38.9982	29.8215	25.4187	24.7293	35.3481	34.8115	28.2827	21.4008	37.0636	30.1488	28.0718	19.4268	34.53	29.066	42.6783	33.1977	37.8172	23.4501	32.9655	30.7845	36.0893	22.1038	28.7727	31.3834	3322	nfi	gene4079	2.00473	4.70505	2.34698	0.0625374	8.11336
gene473	ybaN	Chromosome:490105-490483	10.6544	18.0023	12.593	9.75338	6.2049	9.89935	15.1163	8.21091	11.0006	15.7035	18.7712	7.21567	10.2392	12.3517	16.2296	21.4555	9.06284	11.9962	14.529	16.2115	5.93422	11.2662	8.97391	19.0325	3803	ybaN	gene473	2.00331	3.45575	1.72502	-19.0742	8.11336
gene3026	mltC	Chromosome:3102454-3103534	6.50193	7.6007	5.53749	6.19011	4.56693	6.27233	6.38987	6.73756	8.11269	6.54046	6.24383	4.74776	5.41212	11.9904	14.5281	10.1484	6.83827	14.3181	15.083	13.1413	6.0597	9.56788	13.2893	11.3581	2193	mltC	gene3026	2.00196	2.09326	1.0456	-8.28871	8.11336
gene442	clpP	Chromosome:455900-456524	192.625	115.999	127.044	120.049	178.532	131.581	117.593	114.548	224.196	132.002	108.394	129.421	162.644	197.811	190.223	114.338	188.135	206.552	207.588	170.168	170.867	178.881	226.081	238.022	3694	clpP	gene442	2.00118	25.4617	12.7233	-0.0600842	8.11336
gene2671	yfiN	Chromosome:2739896-2741631	3.6605	3.1291	3.27409	3.63924	4.96763	2.56061	3.15427	4.89526	4.75318	3.56658	3.24991	4.25464	5.08293	3.99759	3.97405	3.08622	4.3119	3.30356	3.01624	2.55435	5.18896	3.69056	2.71754	2.77886	1813	yfiN	gene2671	-1.80597	-0.614081	0.340028	14.6006	8.11336
gene2865	fucK	Chromosome:2935459-2936908	2.83086	4.11384	3.80351	3.64039	2.69228	3.4896	4.07287	4.09421	2.59124	5.76965	3.48877	3.72905	2.94818	2.93901	3.26543	1.9353	2.18706	3.0783	2.41486	1.24798	4.09759	2.42599	2.65166	1.9028	2020	fucK	gene2865	-1.8055	-0.686382	0.380161	-1.56117	8.11336
gene4229	groS	Chromosome:4368710-4369004	462.727	530.309	397.094	412.683	351.162	727.259	469.547	393.549	625.194	716.181	443.613	418.495	302.548	393.009	448.78	470.234	360.641	474.358	313.033	498.336	304.118	434.548	367.624	631.543	3483	groS	gene4229	1.9992	101.083	50.562	-1.32098	8.11336
gene3436	frlD	Chromosome:3500361-3501974	5.02834	4.07005	5.55648	5.42333	3.62272	5.70836	3.73392	5.83876	4.82004	4.35894	4.8832	4.32088	3.85403	4.80769	2.73336	2.56959	4.30417	4.37001	3.53446	2.30559	4.97493	5.57878	6.41864	3.66333	2638	frlD	gene3436	-1.79873	-0.740858	0.411878	-2.48811	8.11336
gene3829	kup	Chromosome:3929338-3931207	7.37091	7.34424	8.74032	5.49282	6.49404	8.55713	8.89914	5.6395	6.96412	9.125	7.76177	5.98344	7.89946	8.94569	8.70528	10.1797	6.01817	7.19835	10.074	9.5863	8.11539	8.29921	8.60942	8.82147	3067	kup	gene3829	1.99205	1.11246	0.55845	-2.1002	8.11336
gene33	caiF	Chromosome:34299-34695	8.84549	1.99957	6.61334	1.68519	9.84974	6.319	15.0831	5.12054	6.32789	5.19332	9.76975	6.54528	13.7992	4.25758	2.76033	0.864984	5.95302	3.26451	2.47109	1.83816	12.9189	4.32364	1.80893	0	2490	caiF	gene33	-1.79702	-2.58824	1.4403	5.55088	8.11336
gene4092	yjaA	Chromosome:4211256-4211640	6.11215	6.7505	8.33238	5.38973	7.50057	8.50949	7.67457	4.96273	5.44882	4.42927	3.86862	13.4191	6.224	7.16685	2.94279	3.68863	6.64872	4.44704	3.95163	3.5274	7.26902	4.19039	6.26761	1.31467	3333	yjaA	gene4092	-1.79599	-1.72639	0.961246	-2.61766	8.11336
gene3070	yqhC	Chromosome:3152283-3153240	1.92234	3.5709	2.30072	4.62168	2.80004	4.07267	3.0609	3.80029	2.91828	3.44478	4.05914	4.36725	1.82792	7.94635	8.68532	5.07551	3.47139	8.65229	11.6628	6.84669	1.92259	8.32298	12.6911	16.3594	2241	yqhC	gene3070	1.98985	1.91729	0.963535	5.17464	8.11336
gene606	entS	Chromosome:621522-622773	2.64487	6.42049	6.06715	1.08221	2.37525	5.1869	3.08196	1.02494	2.85798	4.79163	4.0461	0.646662	1.16857	0.945652	1.68824	9.04642	1.6124	0.665534	0.831234	3.97979	1.44858	0.504835	1.32762	3.84648	3949	entS	gene606	1.98963	1.94124	0.975679	-2.13496	8.11336
gene3126	tsaD	Chromosome:3207551-3208565	12.7037	18.5741	15.1143	10.7911	11.3464	17.3529	11.1381	10.157	13.4492	16.5398	13.1079	9.55277	12.6503	8.87524	16.5847	20.2068	14.1858	10.0651	12.4049	22.1463	13.7027	8.76273	10.1892	17.8404	2301	tsaD	gene3126	1.98891	3.48472	1.75208	-2.06558	8.11336
gene2666	pheA	Chromosome:2735766-2736927	17.3945	13.781	13.0341	16.5757	14.5749	13.7528	13.0055	13.3625	16.8063	13.9694	12.6074	16.373	15.2883	18.0377	31.0297	17.103	17.8111	23.8096	46.7931	32.3234	14.3353	22.2502	65.4523	49.5084	1807	pheA	gene2666	1.98583	8.13092	4.09447	-22.7985	8.11336
gene3464	yhgE	Chromosome:3528736-3530461	3.7861	3.45153	2.20211	4.20367	3.98096	2.64636	2.55448	4.05682	2.58213	3.48581	3.63133	3.30675	3.51926	3.22647	1.62698	2.13037	4.40389	3.68795	2.70491	1.95019	2.49287	4.17013	2.62744	2.18053	2669	yhgE	gene3464	-1.78889	-0.634946	0.354939	-6.74838	8.11336
gene3946	yihI	Chromosome:4049369-4049879	12.2372	30.5453	21.136	18.2492	13.0736	21.0874	18.0769	18.4107	11.0008	25.1505	19.2759	15.4877	14.6601	35.45	44.4772	32.0381	12.2793	34.8396	35.9383	39.0038	13.9676	33.5585	33.5004	47.2233	3181	yihI	gene3946	1.9816	7.09763	3.58176	8.28869	8.11336
gene2208	yeiG	Chromosome:2241931-2242768	15.7587	13.1481	13.1369	23.9091	12.0423	9.38666	12.796	27.4068	14.6246	12.6987	12.2833	26.2813	14.013	24.2099	14.7996	13.2566	16.0016	30.3822	16.3735	12.2727	14.0491	23.738	10.5678	14.5955	1311	yeiG	gene2208	-1.78378	-5.23011	2.93205	-0.446147	8.11336
gene2298	glpC	Chromosome:2350668-2354733	37.0793	100.086	107.89	67.6496	53.7888	131.535	127.97	68.5871	25.8644	89.2109	110.833	76.2409	60.9473	15.0035	6.62621	11.4483	30.1255	29.5104	5.05011	11.2341	52.3154	28.0767	5.36926	4.32032	1409	glpC	gene2298	-1.78316	-23.9266	13.4181	-1.29258	8.11336
gene1038	pgaC	Chromosome:1085743-1089080	1.65473	1.1412	0.823505	2.09187	1.34916	0.797207	0.8217	1.59405	1.33347	1.14324	1.72054	1.37928	2.36266	1.41958	1.73293	1.0367	1.40755	1.21104	1.26928	0.818287	1.35175	1.68246	1.23888	0.844557	47	pgaC	gene1038	-1.78141	-0.326895	0.183504	-2.97422	8.11336
gene1921	torY	Chromosome:1955055-1956156	0.561301	0.570982	0.386275	1.44363	0.783515	0.641039	0.513905	0.797555	0.312741	0.44489	0.358686	1.29394	0.45466	1.05579	0.591165	0.555746	0.728529	0.62146	0.529219	0.787339	1.07597	0.589254	1.06537	0	1006	torY	gene1921	-1.78067	-0.268788	0.150947	-0.540431	8.11336
gene3648	yiaM	Chromosome:3742350-3742824	0.466176	0.711324	1.28325	0.599487	0.200225	0.236623	1.21946	0.662391	0.8658	1.16126	0.794396	1.07465	0.755215	0.637721	0.654639	0	0.605064	0.25807	0	0	0.765962	1.11861	1.28701	0.877369	2868	yiaM	gene3648	-1.7804	-0.247342	0.138925	-1.06068	8.11336
gene845	gsiD	Chromosome:871112-872024	3.24456	2.44148	2.61008	6.05855	3.13073	2.79744	4.3716	7.19951	3.76414	3.58321	3.78696	6.55739	3.38417	2.97927	1.49795	2.69905	5.69187	2.46049	3.35245	5.68583	4.18695	3.09286	2.20871	4.68439	4208	gsiD	gene845	-1.77602	-1.10097	0.61991	-0.0663341	8.11336
gene1697	ynhF	Chromosome:1735479-1735569	5387.3	4361.22	5072.63	4425.14	7123.34	3722.35	4958.22	4328.39	5699.47	3525.86	3268.39	4594.84	6397.15	4784.54	4277.73	1191.54	7565.88	6589.28	5460.56	3988.08	5561.3	5414.48	4438.6	4034.44	763	ynhF	gene1697	-1.77529	-688.227	387.671	2.6011	8.11336
gene38	caiA	Chromosome:39243-40386	5.69707	3.68174	6.27296	4.39575	5.69989	5.44326	7.29365	5.52364	5.32775	4.37133	4.73989	5.45928	5.80908	4.90532	5.27076	2.91989	6.1475	4.30406	5.13974	3.0837	4.91897	4.26194	4.44096	3.27973	3034	caiA	gene38	-1.77477	-0.738953	0.416366	-27.7139	8.11336
gene4176	yjdP	Chromosome:4311890-4312220	24.4178	5.51977	16.2946	55.8232	15.6784	11.5177	19.6139	46.9615	35.5469	10.2773	14.7105	81.8752	18.3802	14.5085	18.0106	9.11695	26.8907	15.0194	13.0227	14.3923	18.9119	13.6122	18.3852	22.2816	3425	yjdP	gene4176	-1.76894	-13.3084	7.52336	-0.139566	8.11336
gene2796	ygbJ	Chromosome:2859451-2861523	3.66008	2.99673	1.63824	5.16594	2.07047	3.53434	2.14839	4.8201	2.5201	2.87068	2.51003	4.80178	1.51851	1.64863	2.5072	1.53204	2.62631	2.91573	2.24448	1.50264	2.44463	1.82077	1.7252	1.34409	1945	ygbJ	gene2796	-1.76743	-0.768224	0.434656	-0.396227	8.11336
rna54	ryeA	Chromosome:1921089-1921338	366.86	620.693	721.968	1763.04	473.869	698.638	625.979	1857.18	293.875	539.949	487.565	1900.44	357.295	1051.16	328.736	473.576	345.104	1419.53	1178.52	931.593	289.666	1434.22	1271.64	403.868	4465	ryeA	rna54	-1.76612	-393.65	222.89	0.100873	8.11336
gene933	ycbJ	Chromosome:970974-972624	22.3923	11.1341	32.3053	18.7671	23.8971	15.6484	33.2128	17.2371	14.2974	13.4674	28.2882	18.2229	26.3758	5.80205	5.63575	4.93686	19.8098	6.10971	6.53583	3.78708	23.0795	6.45651	5.91763	8.23988	4304	ycbJ	gene933	-1.76455	-6.38867	3.62058	-4.55903	8.11336
gene3962	yihT	Chromosome:4069795-4070674	0.83914	1.51754	1.36884	2.03831	1.12129	1.79838	1.9512	2.2522	1.17752	1.98476	1.9066	2.00608	0.906284	1.59435	0.785589	1.47704	0.484065	1.80654	1.40654	0.837025	1.42984	1.5661	1.54446	0.701915	3199	yihT	gene3962	-1.76357	-0.33483	0.18986	-0.0683936	8.11336
gene3280	insH1	Chromosome:3360828-3365664	12.4246	13.387	13.3538	13.9369	10.4401	14.8527	12.312	15.3993	11.0992	13.4985	13.917	14.9901	13.1052	9.21313	10.4359	12.3655	13.1957	11.7421	8.85578	12.9434	15.348	11.3309	9.08299	12.2382	2469	insH1	gene3280	-1.76222	-1.50496	0.854013	-0.56052	8.11336
gene3174	tdcE	Chromosome:3258145-3260440	10.0831	17.1766	12.5384	4.25765	15.4872	22.2136	17.857	4.66164	12.3875	25.2605	15.2845	6.61471	72.4826	1.19406	1.0144	2.14566	18.3089	1.39963	0.908108	1.21592	88.7213	1.95003	1.24644	1.13295	2354	tdcE	gene3174	-1.7551	-14.6729	8.36015	6.10408	8.11336
gene2944	xdhD	Chromosome:3018561-3022208	1.59288	1.3683	0.99604	1.39594	1.56088	0.862419	1.18522	1.57595	1.22717	0.993987	1.28682	1.88586	1.64387	1.58182	0.994151	1.0592	1.6948	1.77667	1.69096	1.03276	1.62849	2.29331	1.92192	0.799437	2103	xdhD	gene2944	-1.7542	-0.298196	0.16999	-4.34455	8.11336
gene563	rrrD	Chromosome:576620-577791	3.21092	4.35506	4.71399	3.30331	2.20657	3.91153	3.13578	5.47489	1.2722	2.71466	3.64775	7.23748	2.77427	3.36757	3.60721	2.82591	2.59314	4.02907	3.49832	2.64233	2.11031	3.33872	5.61429	1.6115	3902	rrrD	gene563	-1.75359	-0.923457	0.526609	0.0277432	8.11336
gene2604	hcaC	Chromosome:2667053-2670059	4.49162	4.83786	5.81843	6.79539	0.907847	4.29152	3.31753	7.50843	2.74796	4.54733	2.70142	4.87262	2.56819	2.89152	1.48411	5.58077	4.5724	5.26556	5.31438	4.15086	4.63064	5.70592	5.10605	3.97811	1746	hcaC	gene2604	-1.75221	-0.913021	0.521067	0.123435	8.11336
gene1644	folM	Chromosome:1678999-1680054	6.73006	6.4144	4.67321	7.48509	8.43742	6.27817	4.44092	7.92591	6.75639	6.20617	5.7859	6.14988	8.15258	8.21131	5.78971	4.32225	7.4498	6.5787	6.70745	5.30697	7.57125	7.71083	6.86299	2.73867	706	folM	gene1644	-1.74891	-1.01567	0.580747	6.98902	8.11336
gene1732	ydiM	Chromosome:1769094-1770309	0.498009	1.2665	1.1424	2.24148	0.641693	1.01112	0.716505	2.12287	0.83243	1.26876	0.954722	0.956697	1.05891	1.14964	0.349671	0.821802	0.807977	0.723694	1.17386	0.488992	0.613701	1.49375	1.89049	0	798	ydiM	gene1732	-1.74732	-0.425881	0.243733	-0.371747	8.11336
gene3278	yhcD	Chromosome:3360828-3365664	2.54288	2.43977	2.06813	3.34438	2.48223	1.93608	2.29793	3.57214	2.57604	2.77459	3.17607	3.24186	3.11305	2.96474	2.43471	2.67031	2.22533	2.71945	2.14326	1.94559	2.59552	4.12563	3.35063	2.17539	2466	yhcD	gene3278	-1.74206	-0.445748	0.255873	-0.658415	8.11336
gene2715	pinH	Chromosome:2781086-2781326	13.3905	13.6214	8.9358	18.7851	8.3655	14.8293	15.2849	25.9453	8.13904	10.4755	15.5579	14.9665	15.7766	24.1464	10.2567	4.82108	6.31996	18.1951	15.3032	5.46411	13.3343	26.289	23.5253	18.3284	1860	pinH	gene2715	-1.7413	-4.34184	2.49345	-0.443142	8.11336
gene2295	glpT	Chromosome:2349037-2350396	341.843	558.623	627.282	416.16	409.987	718.726	654.429	422.277	279.841	600.501	653.744	391.579	503.257	85.2383	40.8612	209.473	296.665	163.465	26.9208	77.7175	520.476	153.633	26.4014	40.406	1406	glpT	gene2295	-1.74098	-131.307	75.421	-5.03579	8.11336
gene3732	xanP	Chromosome:3826967-3828359	1.24495	2.15561	1.16663	1.97565	1.82029	1.82852	1.7184	1.65604	1.18068	1.77555	1.94092	1.46549	6.52255	2.35531	2.52938	2.51771	1.19184	2.34618	3.26331	3.38855	12.1282	3.11443	3.14452	2.1935	2962	xanP	gene3732	-1.74021	-1.19091	0.684346	-21.0532	8.11336
gene1456	trg	Chromosome:1490493-1492134	1.20442	1.06926	1.12523	2.19653	1.35439	1.28937	1.37481	2.80041	1.65936	1.26953	1.49266	3.1635	1.70285	1.76745	2.0911	1.09854	1.09901	1.6487	1.92704	1.22868	0.959489	2.1544	1.75325	0.824282	499	trg	gene1456	-1.73925	-0.460668	0.264865	-0.133595	8.11336
gene2116	dcd	Chromosome:2139657-2140239	101.561	96.3688	104.8	84.3575	90.9606	111.383	106.269	94.6286	95.6103	83.024	98.3078	80.8559	91.9757	46.2354	54.7099	61.9821	101.133	55.8545	47.0933	44.0926	104.318	53.3345	46.6549	52.6428	1212	dcd	gene2116	-1.73276	-11.8942	6.86428	6.38452	8.11336
gene263	insH1	Chromosome:273324-274341	12.4246	12.8357	9.51813	14.335	11.2381	15.2456	15.066	12.5394	11.6168	13.7089	14.9723	15.8229	14.2966	9.63673	11.523	12.5699	12.191	12.6849	8.56383	11.8141	13.9913	9.65916	10.3653	7.86743	1771	insH1	gene263	-1.73001	-1.54102	0.890758	-1.30927	8.11336
gene2829	ygcP	Chromosome:2892217-2892793	7.27469	6.19549	5.27795	3.6985	6.53969	6.35455	4.77957	2.88465	4.2732	4.67407	6.34243	4.16	11.1	1.04145	2.37574	1.1167	5.26998	2.24774	1.0634	0.569539	6.85669	2.84167	1.4012	0.636808	1981	ygcP	gene2829	-1.72912	-1.37146	0.793158	2.80002	8.11336
gene4474	deoC	Chromosome:4615345-4616125	75.0089	18.5616	21.0538	19.6712	38.7633	17.0816	25.7237	18.9407	79.0603	17.0235	26.9046	20.4861	23.8076	37.8906	50.6335	34.0411	71.3804	48.8733	45.8772	35.9249	19.3889	43.1288	47.5101	46.8856	3753	deoC	gene4474	1.96167	13.3713	6.8163	-0.0551101	10.2129
gene426	ispA	Chromosome:439425-440567	18.4918	28.4231	20.4109	13.4888	18.4092	26.0701	22.3295	12.72	18.5406	25.6378	18.1826	12.3681	22.12	15.7717	30.9834	32.5889	22.3776	16.0186	21.2573	28.4119	22.7814	12.8017	17.475	29.9524	3517	ispA	gene426	1.96115	5.53161	2.8206	-1.37741	10.2129
gene2097	wzxC	Chromosome:2116703-2118182	0.493616	0.451917	0.6341	0.571297	0.424022	0.701543	0.568148	0.841659	0.403376	0.558918	0.757041	0.682746	0.719703	0.236341	1.38635	1.23812	0.341696	0.655826	0.620538	1.27401	0.75698	0.769896	1.15836	1.85803	1190	wzxC	gene2097	1.95415	0.219585	0.112368	3.56228	10.2129
gene4468	osmY	Chromosome:4609418-4610024	10.2543	20.5438	18.3871	285.879	6.45512	27.9714	16.0535	286.958	10.4673	20.4918	13.7391	210.042	103.604	1351.16	1658.51	845.707	7.04413	1211.51	1656.34	1075.68	6.00204	1302.03	2156.09	2225.74	3746	osmY	gene4468	1.95081	381.713	195.669	6.09794	10.2129
gene152	clcA	Chromosome:175106-176528	10.9802	9.82926	11.1893	9.70142	9.23239	10.8058	10.1646	10.3523	9.63505	10.2739	11.0065	9.13224	12.2215	17.2827	20.172	16.3713	11.3565	16.0473	23.2549	21.628	12.1125	12.8328	21.3982	14.3928	570	clcA	gene152	1.95059	2.31002	1.18427	-128.874	10.2129
gene1125	ycfQ	Chromosome:1167422-1168055	8.50867	8.80466	7.26888	11.8851	10.2075	11.1694	8.59609	12.09	10.2445	9.30209	10.9995	14.6546	12.4771	43.95	48.2061	26.7259	11.6784	50.2704	56.9864	45.4359	10.1237	55.4426	84.8498	74.547	143	ycfQ	gene1125	1.94948	11.7024	6.00284	14.2005	10.2129
gene2653	yfiM	Chromosome:2722149-2723768	161.063	145.986	125.998	152.022	135.251	136.779	87.5054	151.837	183.698	146.13	96.3257	180.092	123.772	163.483	171.082	215.351	154.106	164.322	167.432	191.745	131.188	131.303	153.921	182.655	1797	yfiM	gene2653	1.94801	22.7544	11.6808	-5.36492	10.2129
gene239	frsA	Chromosome:256526-257771	12.6658	18.204	17.1969	16.4044	11.7369	19.026	16.7638	18.8989	10.4648	15.909	15.0929	17.1889	15.6707	23.1159	29.0353	25.1408	13.3398	25.7038	25.9168	27.5442	15.4302	26.7654	29.8768	33.4524	1511	frsA	gene239	1.94782	2.85151	1.46395	2.75338	10.2129
gene4195	proP	Chromosome:4328524-4330027	13.6386	8.03351	8.8023	15.3893	9.61394	6.04968	9.1252	15.7649	20.516	7.02198	9.20561	19.4338	9.18328	26.3788	41.9106	19.4439	12.2834	28.9669	32.4636	34.4696	6.74002	24.7628	42.2679	42.8569	3446	proP	gene4195	1.94775	7.19128	3.6921	9.14528	10.2129
gene3572	hdeB	Chromosome:3653988-3654315	71.1378	63.1267	43.516	77.8561	76.7103	52.754	40.6491	86.0256	79.0846	55.5273	36.1092	86.8414	155.295	960.042	1350.38	899.156	68.9761	618.089	891.755	631.266	63.0018	708.217	923.482	677.973	2788	hdeB	gene3572	1.9452	220.747	113.483	328.234	10.2129
gene425	dxs	Chromosome:437538-439401	20.0872	26.2802	16.2211	13.611	19.0964	23.0684	15.7191	12.5596	21.5034	21.5118	17.0665	12.8264	22.9544	16.6846	22.8008	26.1924	21.8948	15.4778	19.5055	26.5215	25.1822	13.2448	17.8048	22.5618	3506	dxs	gene425	1.93965	3.91202	2.01687	-0.350155	10.2129
gene674	ybeZ	Chromosome:691096-692601	36.6937	23.6351	28.5636	25.4307	29.195	31.9833	21.715	28.3128	38.0406	31.3654	26.3953	29.1206	26.7988	24.0696	33.7889	25.3123	31.1	28.014	27.1289	31.9792	27.4273	26.1619	29.3739	36.7941	4024	ybeZ	gene674	1.9383	3.72767	1.92317	-0.521385	10.2129
gene47	folA	Chromosome:49822-50302	25.5384	42.4475	25.5255	23.165	23.7006	40.7403	27.1994	24.2997	25.7482	34.7003	21.5653	20.6754	25.6732	20.1194	32.6608	37.3264	25.6495	15.6525	26.3719	39.9168	24.7273	17.5087	22.3479	42.0565	3799	folA	gene47	1.93797	7.39961	3.81823	-2.46104	10.2129
gene1722	sufC	Chromosome:1757326-1760536	1.68059	3.30125	3.82857	8.04855	1.99124	2.70619	4.36592	7.24622	1.46376	3.30715	3.75262	7.65931	2.62871	18.8678	28.6457	16.0658	0.802314	19.6338	28.7038	19.2492	0.634791	19.468	27.6786	33.1566	789	sufC	gene1722	1.93696	5.47293	2.82553	3.92733	10.2129
gene911	ycaC	Chromosome:944153-944780	1.6366	6.20528	3.27644	68.4957	0.894638	6.49465	1.86815	72.0892	0.773707	4.91918	2.91565	59.6785	16.149	151.02	208.513	135.918	0.901174	148.914	208.734	165.622	1.30379	139.591	183.402	254.815	4280	ycaC	gene911	1.93305	39.7937	20.5859	3.05363	10.2129
gene2872	ygdI	Chromosome:2940939-2941167	28.7524	30.7107	47.4883	268.066	30.8733	39.4044	31.5895	306.408	35.244	37.114	42.8715	234.194	97.817	1055.1	1142.65	696.514	41.0504	1063.26	1239.79	916.322	45.6676	1117.68	1817.78	1812.8	2027	ygdI	gene2872	1.93282	284.379	147.131	4.95682	10.2129
gene1967	dcyD	Chromosome:1996517-1997504	13.4633	9.40286	8.85027	10.7498	13.1876	7.42529	9.4196	13.4767	12.1813	8.08178	7.73875	11.3645	18.8159	53.8782	60.9511	34.3795	13.0058	53.9294	57.7976	48.0749	14.4393	48.4103	61.135	62.6279	1054	dcyD	gene1967	1.92707	10.9585	5.68659	-37.1169	10.2129
gene2748	gshA	Chromosome:2812904-2814461	115.197	51.6242	45.1573	40.1379	108.405	57.7046	45.7032	36.3521	116.11	52.5433	46.3312	36.3156	112.131	84.0276	89.2288	91.8044	117.771	76.7888	95.7844	94.4272	128.86	72.9419	97.4714	90.8724	1895	gshA	gene2748	1.92644	16.9717	8.80989	0.278208	10.2129
gene3024	mutY	Chromosome:3101034-3102087	12.8614	11.3866	10.0668	10.0094	10.5068	9.7077	7.67899	10.5331	15.64	10.4417	9.1583	10.0254	11.829	11.2056	11.2426	11.8412	13.3418	12.1881	11.8351	12.2282	10.3936	8.89383	12.3816	11.7193	2191	mutY	gene3024	1.92106	1.12658	0.586439	-0.128358	10.2129
gene1770	ydjM	Chromosome:1808234-1808825	1.78884	1.98512	2.08904	1.46388	1.53663	0.660352	1.19112	2.54177	2.05379	1.54674	1.66271	0.999691	1.18553	1.11232	1.37019	1.2881	2.67358	1.53044	2.04436	0.547465	2.672	1.17066	1.12241	0.612127	840	ydjM	gene1770	-1.72888	-0.371854	0.215084	31.061	10.2129
gene1592	ydfR	Chromosome:1629025-1650732	1.42071	0.578084	3.12868	3.65396	1.46448	0.576901	4.16238	2.42243	2.95522	1.80169	3.38937	6.11349	2.30158	2.72091	0	2.25064	2.45864	0.943786	0	1.91312	1.86746	3.40905	4.70672	0	649	ydfR	gene1592	-1.72836	-1.2177	0.704541	-0.364512	10.2129
gene2170	yehI	Chromosome:2198300-2201933	0.697459	0.578793	1.3473	1.20375	0.819855	0.335385	1.1715	1.69517	0.654492	0.872857	0.719366	1.80527	0.654152	1.2052	0.824778	0.969203	0.68291	1.01607	1.2229	0.926838	0.623251	1.10104	0.988105	0.552698	1269	yehI	gene2170	-1.72835	-0.262318	0.151773	0.130273	10.2129
gene4008	zapB	Chromosome:4116537-4116783	970.918	660.733	756.092	487.847	896.4	765.658	696.13	478.255	941.65	730.615	694.415	524.195	824.296	969.395	863.115	582.545	965.289	1043.2	867.487	666.981	843.424	991.331	1014.71	987.284	3251	zapB	gene4008	1.9192	83.9724	43.7537	0.364869	10.2129
gene3068	metC	Chromosome:3150257-3151445	7.00354	4.48931	5.16447	5.01722	5.2744	3.70096	5.5547	4.45312	8.41016	3.41825	3.92368	4.81644	5.23258	6.16842	6.10751	6.16377	5.86637	5.94841	7.63846	6.24423	5.39462	5.4483	7.76943	7.70399	2238	metC	gene3068	1.91598	1.03251	0.538892	-0.915638	10.2129
gene3349	fmt	Chromosome:3432235-3433183	55.0264	49.1345	36.0149	32.4168	52.9724	47.4023	39.0339	30.6499	52.4104	49.3467	38.9922	30.5505	58.2417	42.8739	44.1895	46.6788	56.8728	41.537	37.1131	47.8421	56.7076	35.7244	47.5249	56.6769	2541	fmt	gene3349	1.91538	5.96793	3.11579	0.229011	10.2129
gene25	ileS	Chromosome:22390-25701	73.8112	49.1496	50.6986	36.1463	64.9046	52.1543	49.5479	35.9692	80.663	51.021	48.514	36.5348	73.5716	48.7153	68.7964	66.1054	78.3212	51.3347	57.9237	70.8682	77.7252	41.8726	58.716	71.9856	1630	ileS	gene25	1.91316	10.5762	5.52814	0.05499	10.2129
gene2598	csiE	Chromosome:2663456-2665868	3.47696	4.99332	4.71852	14.3531	3.46363	5.39835	6.17567	16.3574	2.82179	5.08163	5.47688	16.2551	3.92873	9.75269	8.3702	5.63153	3.74175	14.5574	11.2397	7.93459	4.22468	13.321	10.0832	7.47867	1738	csiE	gene2598	-1.721	-3.09988	1.80121	0.173419	10.2129
gene2797	ygbK	Chromosome:2859451-2861523	2.32007	2.99165	3.23822	3.61385	2.24559	3.05187	1.6412	3.06444	2.47611	2.90079	1.7262	4.62016	1.90575	2.01157	2.5697	2.07063	2.65785	2.60491	1.56101	1.46676	2.50557	2.50912	1.263	2.214	1946	ygbK	gene2797	-1.72008	-0.537219	0.312323	-0.545014	10.2129
gene1543	yneO	Chromosome:1590688-1596011	1.72126	1.45078	3.15876	2.59294	1.52082	1.58511	3.47345	2.60297	1.58926	1.72623	2.4827	4.49699	1.71292	2.64058	2.24447	1.89899	1.383	2.68846	2.64297	2.12469	1.60262	2.56665	2.74939	1.9437	596	yneO	gene1543	-1.71828	-0.512994	0.298551	0.187335	10.2129
gene2037	cobU	Chromosome:2062502-2063788	10.4891	11.4187	7.76711	14.9084	10.4329	11.3954	10.7827	15.1654	9.97958	9.08463	12.3864	13.0091	9.3906	12.4609	6.71873	5.34447	10.8276	15.2806	10.8727	7.22746	9.67541	15.6754	15.4951	11.7753	1125	cobU	gene2037	-1.71677	-2.08503	1.21451	-0.757966	10.2129
gene243	proA	Chromosome:260726-261980	27.542	31.2791	33.329	32.8359	25.9501	34.5617	31.7978	31.1714	32.7284	26.0072	32.7359	28.7403	29.4221	30.6254	46.294	31.1764	27.1251	27.9721	37.374	40.2223	24.8837	27.7585	37.7292	46.4771	1555	proA	gene243	1.90124	3.95933	2.0825	5.64056	10.2129
gene382	ampH	Chromosome:394353-395511	5.11272	6.91216	6.17433	4.92048	4.98691	5.89345	5.24617	7.78024	4.45984	7.82835	6.46405	4.46097	7.64147	6.0014	9.0788	10.4508	5.59418	6.68327	9.78612	10.5122	6.0701	4.51153	8.65121	8.44289	3057	ampH	gene382	1.89809	1.18544	0.624543	8.0321	10.2129
gene1723	sufB	Chromosome:1760545-1762033	1.07834	3.39055	3.41813	8.44636	1.05262	3.0353	3.64143	9.95946	1.31089	3.30781	3.59162	9.26546	2.26308	21.6915	28.6339	18.1181	0.890665	21.979	31.9186	20.9564	0.590601	24.464	36.4016	40.0366	790	sufB	gene1723	1.89755	6.0438	3.18506	3.46331	10.2129
rna109	sibD	Chromosome:3192744-3192887	4716.01	5912.36	7244.33	6260.26	5703.04	4791.48	6750.91	6329.64	5453.75	4459.19	4553.29	5443.28	4069.63	6616.84	2169.18	1905.33	6250.99	6145.69	6129.66	3125.38	4529.19	7562.9	7376.86	2584.18	4385	sibD	rna109	-1.70668	-1207.37	707.438	-2.67107	10.2129
gene371	yaiP	Chromosome:380067-383159	0.348588	0.838145	0.697864	1.30407	0.544437	0.386044	0.729493	0.99062	0.42376	0.947288	0.70202	1.36365	0.872749	1.51729	1.24603	0.585689	0.603257	0.631553	1.19514	0.782345	0.624825	1.2927	1.04987	0.477136	2937	yaiP	gene371	-1.7066	-0.256668	0.150398	-0.102754	10.2129
gene1953	ftnA	Chromosome:1986739-1987237	34.5709	9.36339	5.49966	21.4715	37.8794	12.3865	10.0793	27.9828	42.3007	7.65921	4.74207	32.5687	49.7635	14.3488	4.80961	3.67368	61.6797	21.3304	7.80395	3.84338	50.1785	14.3822	7.09173	9.669	1041	ftnA	gene1953	-1.70476	-11.8797	6.96855	4.32231	10.2129
gene479	adk	Chromosome:496398-497043	117.949	128.041	85.9007	74.3255	92.1869	125.461	82.5766	69.3496	137.718	112.272	85.7234	59.8746	102.534	51.9297	105.011	114.168	107.926	59.5679	80.7317	127.634	112.239	44.0033	64.8115	95.617	3809	adk	gene479	1.8952	22.79	12.0251	-0.255678	10.2129
gene2098	wcaJ	Chromosome:2118183-2119578	0.502009	0.322527	0.290924	1.01932	0.226964	0.321866	0.497633	0.750849	0.392569	0.335069	0.585313	0.568477	0.727659	0.903606	3.41348	1.32544	0.502968	0.877601	2.1922	1.71966	0.231534	1.26799	1.96949	3.58033	1191	wcaJ	gene2098	1.89506	0.532335	0.280906	4.9474	10.2129
gene1796	ynjB	Chromosome:1834096-1837424	2.64684	3.05814	2.75848	2.94151	2.75085	2.98553	3.21402	3.99306	2.42756	3.16719	3.67513	3.51534	2.38219	2.6821	2.2026	2.15691	2.54475	2.82198	2.62906	2.20014	2.43398	2.74435	2.34557	3.69	868	ynjB	gene1796	-1.7044	-0.244119	0.143228	0.118785	10.2129
gene1075	pyrC	Chromosome:1120783-1121830	1.60512	2.58212	1.78108	2.20815	1.47501	1.97052	1.87482	2.12161	2.10757	2.536	2.22636	2.86838	2.2375	1.48088	4.19355	5.02643	1.61499	2.43843	2.44018	5.27797	2.78045	1.97057	2.67946	2.24814	88	pyrC	gene1075	1.89459	0.545239	0.287787	4.39013	10.2129
gene273	yagA	Chromosome:280052-281207	0.363983	0.807841	1.21447	0.680828	0.284241	0.403093	0.830956	1.03437	0.39331	0.359681	0.620251	0.813645	0.375238	0.814782	0.371732	0.262095	0.343581	0.43963	0.582364	0.148526	0.434946	1.11159	1.09623	0.498207	1876	yagA	gene273	-1.70379	-0.220249	0.12927	-0.189039	10.2129
gene3395	gspL	Chromosome:3461943-3464242	1.93397	1.40047	4.69204	4.4682	2.08366	1.86347	4.04723	3.81923	2.19163	2.70201	2.29017	2.41805	2.60204	2.64564	2.76185	2.33674	2.77961	3.23002	3.13177	2.79555	1.8671	3.22485	4.16283	0.493537	2592	gspL	gene3395	-1.70364	-0.748833	0.439549	-0.21091	10.2129
gene4479	lplA	Chromosome:4621123-4622140	16.1403	13.6232	15.6268	14.6337	15.5604	17.446	14.337	8.90957	16.4475	15.5321	16.5553	12.1348	16.0523	10.378	6.08761	5.92727	16.076	11.4421	7.39604	7.99191	16.7047	10.3093	7.80069	9.61575	3758	lplA	gene4479	-1.70305	-1.64156	0.963893	2.3135	10.2129
gene3130	mug	Chromosome:3212988-3213495	20.2511	25.3543	37.7353	53.4199	16.7714	33.5256	36.077	57.5497	20.0592	22.8596	33.2704	52.9881	13.6276	37.3637	36.1674	20.0164	15.0967	40.1288	36.2941	28.6685	17.2911	39.6223	43.2936	43.7818	2306	mug	gene3130	-1.703	-6.93257	4.07079	0.39886	10.2129
gene568	ybcW	Chromosome:579102-579309	16.9307	14.1834	10.966	10.2458	13.6882	20.2206	22.926	19.8116	17.7568	20.7493	15.2741	21.428	20.9745	10.8993	0	5.25904	13.7882	4.41067	0	4.47036	21.8184	11.9488	0	14.9951	3907	ybcW	gene568	-1.70045	-4.20568	2.47327	-36.7541	10.2129
gene967	rmf	Chromosome:1014937-1015105	689.965	1734.27	1564.34	14728.2	667	2180.54	1722.08	14462.8	573.704	1578.73	1449.01	10460.9	916.083	5628.53	5866.74	4384.34	624.404	4929.24	5209.54	4962.8	633.281	5174.39	4625.23	4987.71	4341	rmf	gene967	-1.6969	-2531.77	1491.99	0.324295	10.2129
rna52	rydB	Chromosome:1762736-1762804	0	279.566	0	0	0	0	0	390.501	0	124.473	468.322	0	445.224	751.915	0	1814.04	237.803	0	690.981	1542	0	329.728	1517.47	1034.47	4463	rydB	rna52	1.88439	367.116	194.819	9.91212	10.2129
gene3173	tdcF	Chromosome:3257742-3258132	22.9909	28.5464	13.0298	13.4784	29.6241	36.7255	18.3963	11.5298	22.1033	59.7215	10.0826	9.87251	143.506	5.78147	1.89915	3.57073	37.447	4.67924	3.40029	3.79405	166.658	6.08467	8.86755	5.09061	2353	tdcF	gene3173	-1.69232	-26.8283	15.8529	4.96482	10.2129
gene1398	ydaY	Chromosome:1423400-1424106	2.2747	2.82815	4.17441	4.87532	3.25666	2.56578	2.64461	3.59126	2.44092	2.28945	2.79952	3.10742	2.04726	2.42026	2.83939	3.67024	2.40566	2.37859	1.27093	1.98535	1.66112	2.72913	1.39555	1.90272	437	ydaY	gene1398	-1.69208	-0.347654	0.20546	0.181369	10.2129
gene842	gsiA	Chromosome:865790-868614	6.99921	8.13706	13.7793	16.3518	6.67683	11.2613	13.4234	17.5314	8.57737	10.5612	12.3451	15.5985	6.38767	9.96193	7.312	7.57126	6.59502	11.0914	7.30473	18.9264	4.54636	9.95925	7.34391	6.53319	4205	gsiA	gene842	-1.69171	-1.79399	1.06046	0.410345	10.2129
gene223	yafJ	Chromosome:244326-245805	42.1242	46.1994	39.7271	25.9731	40.7383	48.1438	40.1655	27.5886	43.0239	44.5256	39.6468	34.8127	39.7703	48.4663	44.1892	36.8277	38.8152	49.7895	51.6228	43.2007	40.8252	45.9207	54.5283	44.5229	1335	yafJ	gene223	1.8812	5.11503	2.71902	-0.163694	10.2129
gene4225	dcuA	Chromosome:4363494-4364796	41.1835	61.3977	61.4299	28.6732	45.8893	57.3734	68.0125	35.2655	31.9364	55.3481	68.8609	42.5472	56.9218	10.2719	11.7517	11.1233	44.1911	16.8492	9.00711	9.45519	53.3682	14.3041	10.2859	9.49318	3479	dcuA	gene4225	-1.68296	-12.3408	7.33279	28.6579	10.2129
gene1249	narJ	Chromosome:1279086-1285749	54.1838	18.3096	17.7685	5.74669	74.3219	25.9591	29.0946	4.58589	53.3017	10.6259	25.0663	10.4924	169.927	9.33962	5.57811	6.88263	137.915	8.93339	5.6178	5.98976	227.89	10.8719	7.36812	7.94322	277	narJ	gene1249	-1.68271	-36.3139	21.5806	3.33825	10.2129
gene2205	galS	Chromosome:2238649-2239690	5.00027	2.14169	5.24355	7.34879	7.0404	2.5953	5.19272	7.69254	3.46331	3.47369	4.03617	8.08904	5.84702	2.57154	2.53417	7.84186	5.98577	2.83054	1.70147	2.53133	6.83623	2.43576	1.14174	2.26425	1308	galS	gene2205	-1.68072	-1.65654	0.98561	-0.705372	10.2129
gene4332	ridA	Chromosome:4468549-4468936	180.044	335.541	273.657	193.973	193.03	295.09	275.754	218.721	157.748	266.111	264.065	208.051	205.954	124.794	113.871	110.677	178.98	144.37	96.3232	105.646	213.778	137.687	99.1281	84.0666	3598	ridA	gene4332	-1.68065	-39.3	23.3838	-5.32161	10.2129
gene2366	hisJ	Chromosome:2424027-2424810	11.2501	21.2297	13.7637	45.2888	11.298	18.3173	12.6246	45.2531	11.8703	19.5938	13.0585	57.1306	8.89259	29.3673	22.896	11.3361	9.49943	35.8031	22.4098	14.881	8.81078	32.7332	25.2074	18.0024	1485	hisJ	gene2366	-1.68003	-9.88029	5.88101	0.0739208	10.2129
gene4429	mdtM	Chromosome:4565309-4566542	1.89603	1.61765	1.90811	2.51688	1.83887	2.23523	2.4959	0.955963	1.81749	1.49588	1.98027	1.59794	1.78352	1.67338	1.37422	1.85708	1.05846	1.48979	1.53777	1.23541	1.13893	1.83452	3.20826	3.68354	3704	mdtM	gene4429	1.86744	0.330574	0.17702	-23.2297	10.2129
gene3886	hemC	Chromosome:3987110-3988789	79.8634	77.4673	99.6896	67.225	78.8227	86.4853	98.6011	70.2803	76.6573	81.2652	97.5828	68.4129	76.606	58.155	54.8476	49.1973	73.8643	58.9645	40.8455	43.1591	75.8513	59.445	47.4404	45.2608	3120	hemC	gene3886	-1.67723	-8.73081	5.2055	7.96239	10.2129
gene451	cof	Chromosome:466635-467454	4.24686	4.47626	2.62917	3.81635	4.74692	3.94766	2.99818	4.36221	4.18129	4.12505	3.22611	5.34719	5.80242	3.2898	2.58669	2.837	4.51596	4.02222	3.8594	3.21539	4.70799	5.52499	3.67279	2.69638	3780	cof	gene451	-1.67658	-0.630249	0.375912	8.15252	10.2129
gene352	lacY	Chromosome:361149-362403	2.78716	30.9132	17.2695	54.6494	3.19227	33.5881	17.4355	56.7217	2.89435	33.7714	14.2486	49.0059	2.23336	33.7002	12.9623	13.3726	1.4522	26.7112	16.0497	13.5868	1.70706	41.2782	12.4109	10.604	2730	lacY	gene352	-1.67629	-12.2982	7.33652	0.0894533	10.2129
gene2272	rcsD	Chromosome:2311509-2314182	18.2386	16.2064	13.8934	14.161	16.97	15.9404	13.4695	13.1478	19.0505	15.3781	12.8793	13.2019	17.7777	16.6334	15.607	11.9462	17.7998	17.2582	18.7463	15.9042	17.4234	17.5546	19.4585	17.4628	1381	rcsD	gene2272	1.86555	0.92768	0.497268	0.426507	10.2129
gene3811	glmS	Chromosome:3909861-3911691	42.6929	38.3894	45.9573	31.4079	39.1673	35.7961	46.5755	31.5137	47.2439	34.3251	46.4344	34.7392	36.7137	28.5662	55.6586	45.2213	44.0754	28.3269	47.3934	50.7751	42.9069	25.0769	49.9034	67.7479	3048	glmS	gene3811	1.8655	8.50012	4.55647	-2.99233	10.2129
gene4004	fpr	Chromosome:4111748-4112495	41.8409	73.8066	81.6762	57.9794	50.1791	78.2442	78.2227	60.2754	43.4824	65.828	63.5971	57.8901	76.9837	570.316	621.09	318.103	43.2246	576.18	633.523	485.911	42.7849	552.335	788.919	730.318	3247	fpr	gene4004	1.86213	144.372	77.5307	34.9581	10.2129
gene3450	damX	Chromosome:3514041-3515328	76.5634	61.3613	39.9919	30.565	72.0337	59.1709	46.4561	33.607	71.2332	51.8771	49.1674	33.4911	74.3736	51.4744	60.5517	64.9791	76.4821	48.1593	47.5587	59.3428	83.8982	43.9946	53.7463	60.8104	2654	damX	gene3450	1.86187	9.08864	4.88145	0.323922	10.2129
gene2252	ccmD	Chromosome:2289379-2294342	48.3377	25.0678	24.3508	34.1275	60.2485	53.8816	25.7851	18.8542	43.6551	31.7663	43.6081	23.3057	116.695	20.7452	15.9716	17.5172	78.7313	14.6914	9.53201	14.8902	85.1327	27.2914	13.0834	14.2705	1360	ccmD	gene2252	-1.67178	-16.0317	9.58958	2.9644	10.2129
gene3088	ygiN	Chromosome:3171163-3171478	268.063	195.139	201.454	144.02	231.46	193.614	196.662	172.524	250.422	167.74	178.562	176.376	245.652	438	468.694	276.664	249.942	431.226	378.46	341.562	236.242	415.073	424.754	467.468	2260	ygiN	gene3088	1.86087	60.0024	32.2442	-1.39725	10.2129
gene2619	yfhG	Chromosome:2685490-2687528	9.25517	13.0552	7.24675	6.34765	8.90432	13.0285	10.0716	6.66303	8.4341	10.7311	11.2503	7.58595	7.99658	10.2132	10.3974	9.61158	8.32871	10.0422	11.3246	10.9397	9.19175	7.8469	9.02822	12.5415	1761	yfhG	gene2619	1.86045	1.72041	0.924726	-0.96715	10.2129
gene2224	setB	Chromosome:2261884-2263317	2.73494	2.553	2.00761	1.32407	2.26643	2.22114	2.55872	2.46881	1.76884	2.30253	2.46734	1.68126	3.07541	2.06875	4.69911	5.86177	2.61708	1.78122	2.02245	4.69385	2.7491	1.23532	0.888306	4.36008	1329	setB	gene2224	1.85932	0.862604	0.463935	-5.58274	10.2129
gene2930	xdhB	Chromosome:3000635-3001990	1.49181	1.80207	1.19773	5.03583	2.0824	2.27164	2.14632	4.90184	1.80091	3.20941	2.22437	4.01215	2.26571	3.31625	2.35677	3.07717	1.53287	4.69701	1.9926	1.88331	2.24689	5.59321	2.18798	0.701915	2088	xdhB	gene2930	-1.66927	-1.07426	0.64355	-0.342297	10.2129
gene2032	nac	Chromosome:2059039-2059957	1.54254	1.43465	3.23518	3.96731	1.7415	1.16326	2.6747	4.3836	2.02996	2.11589	2.55349	3.11568	1.92776	3.61743	2.4756	2.32728	1.2966	2.73259	2.99186	2.67066	1.73795	3.27838	3.4069	1.99073	1120	nac	gene2032	-1.66823	-0.562743	0.337329	0.239787	10.2129
gene2695	yfjM	Chromosome:2763534-2763798	11.3299	9.22025	4.99008	18.6495	8.56461	8.28124	17.0713	18.0306	12.1204	11.9051	16.9901	20.8946	11.0128	11.7793	10.1826	14.3588	11.7643	6.02123	20.5101	9.15408	13.8999	15.2245	13.763	3.41176	1838	yfjM	gene2695	-1.66751	-3.47169	2.08196	-0.206505	10.2129
gene2436	yfdY	Chromosome:2493071-2493314	23.9881	22.6163	27.9161	78.2483	36.1862	19.0063	42.8537	61.5189	33.9027	24.3791	31.9043	53.9498	33.1742	54.4254	32.8643	29.3505	33.413	51.8226	36.7756	31.5144	30.7623	75.8114	38.7665	52.8549	1562	yfdY	gene2436	-1.66448	-12.0045	7.21217	-0.0731307	10.2129
gene2258	napH	Chromosome:2296290-2298282	12.8255	8.63313	14.5245	4.41453	18.5122	13.262	20.155	4.33578	14.4514	7.03977	15.5995	4.98262	29.9692	0.78268	1.60689	0.88119	28.0537	1.31971	1.19875	0.856047	39.2741	2.05932	1.44793	0.717867	1366	napH	gene2258	-1.66246	-6.98698	4.20279	3.80135	10.2129
gene4281	ulaR	Chromosome:4414974-4416476	7.92391	7.07476	8.36922	8.5038	8.32478	6.94453	8.70877	10.2061	10.8416	7.28103	9.42288	8.76097	7.66521	8.18833	7.04466	3.91335	8.58291	9.34124	7.88309	3.96618	6.86885	7.79703	6.92486	9.01232	3541	ulaR	gene4281	-1.66063	-0.949721	0.571906	-3.49233	10.2129
gene3289	dcuD	Chromosome:3372890-3374258	1.43282	0.770019	1.48836	1.8078	2.27584	1.31733	2.0367	1.61336	0.923851	1.37137	1.01351	1.74499	1.88324	1.44232	0.759274	1.21343	1.59069	1.73605	1.83522	1.27415	1.24375	1.88124	1.19418	0.407042	2478	dcuD	gene3289	-1.65833	-0.314029	0.189364	-2.51425	10.2129
gene704	speF	Chromosome:716168-719683	0.678261	0.577641	1.33155	1.5416	0.596183	0.640509	1.0563	1.61371	0.726521	0.757274	0.887012	1.84234	0.792157	1.18679	1.41762	0.83293	0.737025	0.925598	1.38805	0.814221	0.483786	1.51397	1.08868	1.18747	4054	speF	gene704	-1.65809	-0.251885	0.151912	0.265606	10.2129
gene2248	ccmH	Chromosome:2289379-2294342	9.19203	4.22284	6.12171	4.76639	8.9149	6.09553	4.57637	4.63455	6.00267	4.63327	5.17918	3.87343	16.8728	3.80279	4.58031	3.81658	12.9569	3.32401	4.00716	3.74333	17.864	3.91329	3.99078	3.34837	1355	ccmH	gene2248	-1.65717	-2.5746	1.55361	3.44578	10.2129
gene521	allC	Chromosome:543280-544516	2.98824	2.66756	2.12639	3.45066	2.25261	2.35255	1.85053	3.55278	3.39788	2.34778	1.87059	3.09286	3.21088	2.62791	0.856389	1.44914	3.27168	2.22818	2.60661	1.43712	2.87246	1.90235	2.4413	2.75463	3856	allC	gene521	-1.65521	-0.494962	0.299033	-4.20587	10.2129
gene1510	fdnI	Chromosome:1548484-1550015	11.3982	3.12989	3.84982	1.61865	17.4199	4.54324	6.87791	1.98721	9.55861	2.53372	4.40898	2.14935	38.8566	2.67848	2.74954	2.21554	23.1139	3.40659	2.81305	1.72635	46.265	2.85251	2.50972	2.10573	560	fdnI	gene1510	-1.65499	-7.14981	4.32016	3.30801	10.2129
gene2565	yfgF	Chromosome:2624716-2626960	1.31117	0.847348	1.13233	1.86466	1.69609	0.782975	1.51722	1.92881	1.1918	1.48114	1.57717	1.94394	1.82425	1.22391	1.38635	1.38475	1.25467	1.55418	1.70649	0.934741	1.35175	1.73968	1.49054	1.2774	1703	yfgF	gene2565	-1.65492	-0.272201	0.16448	-0.42506	10.2129
gene2474	cysK	Chromosome:2530430-2531402	40.1133	28.9262	45.7172	89.8907	35.5489	38.1843	45.274	77.8981	37.3185	36.0391	42.5915	72.9191	36.7073	60.6477	48.7926	257.257	32.1923	60.9709	55.6299	498.231	33.7513	48.8642	52.3745	111.045	1602	cysK	gene2474	1.84317	62.1449	33.7163	5.50745	10.2129
gene1250	narI	Chromosome:1279086-1285749	73.8889	12.0207	14.1323	5.46379	92.6123	17.792	24.8683	5.65979	64.1143	7.93792	18.2137	8.77424	232.843	11.897	8.20387	7.88763	174.17	10.5844	7.1773	5.95978	283.024	13.0625	9.16405	10.9951	279	narI	gene1250	-1.65267	-46.4631	28.114	3.27504	10.2129
gene3331	yhdX	Chromosome:3418155-3419337	2.15578	1.17831	3.18855	3.80669	1.87948	0.718603	3.36673	3.74894	1.72104	2.04022	1.15143	3.56032	1.77227	2.81703	1.44588	1.78402	1.67048	2.20871	2.83143	1.6609	1.48029	2.93388	2.57609	1.93781	2526	yhdX	gene3331	-1.65167	-0.652523	0.395069	0.0137466	10.2129
gene1352	ycjG	Chromosome:1386953-1388622	11.7695	14.1149	13.1865	15.6131	13.1254	12.996	13.741	17.4861	11.3512	13.5416	12.104	15.9933	11.6408	14.4622	12.7581	8.39561	12.0064	17.466	16.4051	10.7512	12.1231	16.6475	16.7596	9.63754	389	ycjG	gene1352	-1.64963	-2.01763	1.22308	-0.639542	10.2129
gene2	thrB	Chromosome:2800-3733	22.9642	17.4763	29.6265	134.667	20.8389	25.5911	29.1777	102.06	23.4735	21.8966	29.7907	127.503	16.5733	27.2811	37.8247	20.4006	17.3307	34.9839	72.1721	33.6167	14.7523	37.081	86.0418	48.4192	1089	thrB	gene2	-1.64962	-21.8819	13.2648	0.28216	10.2129
gene4394	sgcX	Chromosome:4528277-4529674	3.73639	2.85934	5.03252	6.78854	3.82796	3.41027	4.80628	5.45517	3.51425	3.85031	4.08894	5.90025	3.10981	5.06443	4.62114	4.25376	2.61017	4.63024	4.22309	3.07731	3.22917	5.34648	3.31228	3.87087	3665	sgcX	gene4394	-1.64848	-0.704339	0.427265	0.154925	10.2129
gene3884	hemX	Chromosome:3985907-3987089	43.92	45.6267	52.7882	39.1427	39.5243	53.3073	50.905	35.7521	46.0855	46.8959	44.8508	40.3503	39.459	40.5388	35.7855	24.3816	43.4324	38.795	29.8514	23.5415	38.4874	41.5376	30.5577	26.4027	3118	hemX	gene3884	-1.64755	-4.18986	2.54308	4.13143	10.2129
gene1282	yciG	Chromosome:1313879-1314059	1.63629	9.98707	0	63.1264	0	0	0	83.7004	0	1.48221	0	35.2059	15.905	116.398	211.398	142.569	2.83172	86.9599	156.334	183.618	0	102.085	212.32	135.502	311	yciG	gene1282	1.83557	35.7915	19.4988	3.02701	10.2129
gene1248	narH	Chromosome:1279086-1285749	45.8939	46.1339	42.2191	6.78995	66.5357	59.4876	66.2482	6.76558	41.7468	26.4124	54.9091	9.49111	146.713	7.19076	6.09058	5.29002	102.715	7.35963	3.85222	5.39604	190.603	8.88009	6.44254	6.03337	276	narH	gene1248	-1.64723	-30.4978	18.5145	3.52711	10.2129
gene4451	yjjA	Chromosome:4597717-4598212	24.222	29.0397	21.4317	24.1959	24.5225	25.4675	18.556	17.5159	22.3324	23.3124	19.7166	20.6068	24.7003	20.7096	27.9404	20.8418	24.1402	20.7122	20.9344	32.5202	24.8741	21.2767	24.4799	33.3763	3728	yjjA	gene4451	1.83391	3.13725	1.71069	-1.12023	10.2129
gene3953	yihL	Chromosome:4058469-4059180	7.69621	3.7882	12.529	6.06595	9.70343	5.41864	9.09206	5.46779	4.88752	3.8793	8.03815	9.92009	9.04938	2.71698	1.74316	4.42455	6.76684	3.16105	1.8726	2.08945	7.4785	2.82968	3.08433	2.33624	3189	yihL	gene3953	-1.64365	-1.98047	1.20492	-3.22183	10.2129
gene2363	hisP	Chromosome:2421757-2422531	3.25718	2.92025	3.4446	15.3346	2.94022	3.92305	2.88828	15.0611	4.51139	5.55087	2.63411	16.6292	3.21968	9.06258	7.1323	5.24737	3.34386	8.67952	9.855	5.20385	3.38645	6.62352	5.7917	5.40288	1482	hisP	gene2363	-1.64252	-2.97985	1.8142	0.15282	10.2129
gene2245	yejO	Chromosome:2284411-2288103	4.94868	3.44797	4.08047	4.88185	4.16945	3.38586	4.02897	5.39411	5.13682	3.38965	3.6273	3.50052	4.87608	5.47142	3.80784	2.86376	5.37307	4.72852	4.90871	2.43429	4.00984	5.95356	4.90344	3.1641	1352	yejO	gene2245	-1.64164	-0.666729	0.406137	-255.928	10.2129
gene4406	fimA	Chromosome:4541137-4541686	378.154	496.943	430.841	304.959	437.191	511.481	432.14	349.66	374.436	494.649	383.438	318.474	548.489	323.287	309.961	242.263	420.497	340.824	232.304	229.677	577.275	298.964	300.157	262.984	3679	fimA	gene4406	-1.64151	-54.9315	33.4641	2.81748	10.2129
gene1764	ydiY	Chromosome:1803348-1804107	6.06673	6.57511	3.95389	4.08309	6.13678	6.33141	4.86479	3.38365	4.38059	5.90633	5.02414	3.1369	6.70525	2.94738	8.2805	15.7185	4.7098	2.57379	2.99364	10.8162	8.69492	2.85706	2.81758	5.97574	833	ydiY	gene1764	1.82936	2.19421	1.19944	-1.87308	10.2129
gene4268	nsrR	Chromosome:4404212-4404638	83.7667	57.3844	62.9462	60.1489	84.9842	67.0512	64.3655	56.3907	91.3969	52.5117	58.2087	63.1697	80.5958	58.3622	39.8076	28.8154	112.832	54.7681	51.6727	38.1726	97.8118	65.9804	63.3917	62.9548	3526	nsrR	gene4268	-1.64125	-9.17956	5.59301	2.18323	10.2129
gene769	galM	Chromosome:787019-789202	68.9887	58.667	61.1288	45.0597	67.1098	68.2411	64.8304	47.1168	64.183	64.6719	62.6568	46.9164	77.2903	37.2359	34.6336	32.4593	64.0217	41.792	30.8154	26.7478	85.1646	34.3713	31.9688	30.0013	4123	galM	gene769	-1.638	-8.04187	4.90957	2.29339	10.2129
gene796	moaC	Chromosome:817792-818516	31.3553	55.3926	31.9448	29.2729	30.4811	70.6849	35.0272	31.3932	27.3556	49.4268	29.8533	28.1239	35.0694	101.968	110.941	75.7161	19.3106	120.456	120.637	94.1627	25.179	87.5552	101.661	106.685	4153	moaC	gene796	1.82358	23.1386	12.6886	-7.68948	10.2129
gene3551	yhiJ	Chromosome:3628990-3630613	0.620935	0.992584	0.651145	1.597	0.723886	0.405226	1.1138	1.00833	0.790782	0.723168	0.793587	0.817949	0.826298	1.33482	0.871963	0.878272	1.0362	1.03123	1.2824	0.995414	0.777328	1.2239	0.918359	0.166948	2765	yhiJ	gene3551	-1.63411	-0.220513	0.134944	-0.538254	10.2129
gene2817	casD	Chromosome:2877809-2879070	3.54093	4.21366	5.63987	8.24788	3.78777	2.57728	3.35553	7.59445	3.4743	5.1441	5.69244	6.3659	4.65405	6.30626	5.62918	3.70434	4.50916	4.88206	7.89492	4.04847	3.8055	7.37443	5.7179	6.53849	1969	casD	gene2817	-1.63372	-1.07738	0.659464	0.125702	10.2129
gene2147	gatB	Chromosome:2172303-2172588	121.571	190.486	153.173	227.738	148.385	187.148	174.672	218.633	81.418	227.15	187.377	236.471	171.668	247.227	67.2685	188.756	118.068	298.131	77.5556	112.396	158.21	310.873	69.1302	73.7635	1243	gatB	gene2147	-1.63368	-58.8737	36.0375	-0.951954	10.2129
gene571	aaaD	Chromosome:580056-581320	2.62242	1.77844	4.2778	6.7447	2.00239	0	10.3662	3.31219	1.73172	3.69519	2.48266	9.85167	5.19247	3.18883	3.27343	0.769326	0	4.51654	4.39562	1.96186	3.83008	4.19508	4.82664	4.38715	3911	aaaD	gene571	-1.63331	-1.91422	1.17198	-0.09783	10.2129
gene250	yafX	Chromosome:263971-264430	10.4889	6.77848	8.15238	6.03011	10.1761	5.76244	7.74716	5.61083	10.4507	7.4892	8.41122	9.4822	15.5929	7.25875	5.54516	4.23551	10.464	10.2469	6.51538	5.81591	10.2729	8.58695	8.51697	7.43181	1631	yafX	gene250	-1.63288	-1.21193	0.7422	2.41486	10.2129
gene4128	zur	Chromosome:4257510-4258026	28.6431	30.9838	38.4977	26.7177	32.5753	32.7633	31.2372	25.222	28.6215	23.7533	33.17	27.5898	35.6188	22.627	19.2616	15.9773	28.2753	22.4448	20.7933	18.7874	41.9809	23.2328	30.0717	28.8521	3373	zur	gene4128	-1.63197	-3.64753	2.23505	8.0476	10.2129
gene454	mdlB	Chromosome:468094-471641	11.5064	8.92572	6.51409	5.94952	11.6143	8.58354	7.01103	6.23378	12.5925	6.48495	7.57802	5.33261	11.501	10.1755	13.4418	10.8989	14.4255	7.88224	11.4817	10.8757	11.7083	6.45991	9.24924	10.3587	3783	mdlB	gene454	1.81739	1.68778	0.928685	0.119156	10.2129
gene2312	arnD	Chromosome:2365092-2371560	1.05351	0.838704	0.840581	1.64929	0.786933	0.557991	1.24613	1.82235	1.42918	1.12027	1.40498	2.3934	1.26148	1.75448	0.514578	1.45124	0.951219	1.16642	1.49714	1.23361	1.20417	1.53874	1.39103	1.03448	1426	arnD	gene2312	-1.62931	-0.297016	0.182295	-0.0170653	10.2129
gene2857	ygdH	Chromosome:2924329-2925694	64.7249	28.6746	38.0015	34.0883	60.3025	27.3502	41.8603	35.5086	53.3594	31.2792	43.7395	40.1551	65.3812	21.4312	23.2938	13.2391	63.3229	28.4488	19.7626	15.3294	68.1672	22.5681	17.51	14.8954	2011	ygdH	gene2857	-1.62864	-10.0832	6.19121	2.78351	10.2129
gene3677	mtlD	Chromosome:3772446-3774182	14.4519	26.1505	28.4769	34.0863	15.7897	30.6944	29.7559	28.957	14.9417	30.9782	27.3508	33.9806	16.7771	53.5704	89.5951	52.9277	12.4474	46.4542	81.63	56.2753	12.3288	56.0922	112.526	93.2549	2900	mtlD	gene3677	1.81576	15.2355	8.3907	3.98186	10.2129
gene1354	ymjC	Chromosome:1388748-1388886	0	27.3759	16.4623	23.0717	0	18.2132	0	12.7463	6.66419	12.1888	15.2865	41.3588	0	6.1358	25.1943	0	15.5242	24.8301	11.2771	0	9.82622	32.2879	24.7658	0	391	ymjC	gene1354	-1.62696	-8.78589	5.4002	-0.420831	10.2129
gene1425	paaE	Chromosome:1454453-1457076	0.471837	0.886108	0.266427	2.14702	0.498847	0.589529	0.303821	3.19746	0.377489	0.953445	0.804043	2.4543	0.235196	0.893722	1.42711	0.766635	0.565303	0.84389	1.09506	1.05896	0.238543	0.696735	0.701423	0.273238	467	paaE	gene1425	-1.62583	-0.477614	0.293766	0.2169	10.2129
gene2681	nadK	Chromosome:2748852-2749731	13.3796	10.6227	11.1218	9.59206	11.9338	8.99192	10.0487	13.3807	11.0826	12.4576	10.8835	11.4633	13.0656	13.9665	12.8313	10.0931	12.9084	15.2782	12.4244	10.0443	13.8898	15.3254	11.5834	8.77394	1824	nadK	gene2681	-1.62427	-1.15634	0.711918	6.88167	10.2129
gene1580	pinQ	Chromosome:1629025-1650732	1.13835	1.65427	2.68592	2.30039	1.67633	1.15562	2.72256	2.07963	1.93298	1.98866	1.80127	2.49923	1.84416	1.44602	1.82693	2.14683	1.68857	0.990283	1.22662	1.64239	1.42507	1.36577	1.57138	0.612127	636	pinQ	gene1580	-1.62372	-0.321749	0.198156	-0.0961282	10.2129
rna45	micC	Chromosome:1435144-1435253	0	0	43.3721	0	40.604	0	0	33.5819	17.5577	10.7043	20.1371	0	0	16.1656	0	187.202	0	39.2509	59.4222	79.5641	0	28.3556	32.6245	0	4456	micC	rna45	1.81093	27.6502	15.2686	-38.6239	10.2129
gene146	mrcB	Chromosome:164729-167264	15.2144	17.5779	15.5582	10.694	14.7276	17.7612	14.1539	12.6218	16.8888	15.5671	15.9193	9.75112	16.0964	12.3364	17.8201	20.7801	16.5407	12.8094	13.6447	19.3605	19.5787	11.5969	14.5354	18.0901	503	mrcB	gene146	1.81053	2.46229	1.35998	-0.586306	10.2129
gene2168	metG	Chromosome:2192321-2194355	29.9893	32.7456	21.6478	16.7175	27.0906	30.8631	21.6993	17.4455	30.889	28.1778	21.9477	18.5517	31.0889	14.4905	30.3293	32.5529	29.7287	18.1439	21.7901	38.3612	34.0176	14.5242	21.6955	35.0818	1266	metG	gene2168	1.80862	6.41309	3.54584	-0.454718	10.2129
gene3255	mlaE	Chromosome:3336487-3337270	102.936	74.9674	59.0443	33.2677	83.5675	73.8208	62.4407	31.6617	111.193	73.3043	66.0332	40.9269	82.6747	41.5603	71.4355	76.7697	102.801	39.1126	48.919	80.3817	91.3225	34.0373	46.5137	74.8737	2442	mlaE	gene3255	1.80782	17.5978	9.73426	0.13467	10.2129
gene4303	cpdB	Chromosome:4432644-4434588	9.38619	15.3431	17.4573	13.582	10.9679	17.2211	16.1228	11.0498	8.22244	15.432	15.1318	10.8396	11.5728	6.06135	4.87613	7.01922	7.57403	6.68784	4.50159	5.03303	10.1428	7.55092	3.79462	4.62906	3566	cpdB	gene4303	-1.62048	-2.21177	1.36489	-2.10056	10.2129
gene3295	yhcB	Chromosome:3378212-3378611	379.216	314.381	449.933	276.707	329.492	385.131	410.128	296.116	370.272	298.067	365.297	335.645	295.541	265.891	235.57	122.653	342.507	285.562	199.124	162.904	294.005	253.903	228.892	236.789	2485	yhcB	gene3295	-1.62006	-36.2378	22.3682	4.83121	10.2129
gene1509	fdnH	Chromosome:1548484-1550015	11.8755	3.76041	6.1055	0.831911	17.5444	6.37961	7.83273	1.57578	9.88642	4.43684	6.22061	1.42029	40.4983	1.45388	1.29778	2.68406	30.3074	1.6883	1.51033	1.86671	54.1588	1.5523	3.0617	2.43506	558	fdnH	gene1509	-1.61733	-8.39692	5.19184	3.49777	10.2129
gene3688	grxC	Chromosome:3782213-3782465	336.236	207.133	214.623	161.138	292.418	240.63	245.838	139.47	380.888	218.499	226.874	155.663	343.404	280.693	313.801	186.098	326.178	261.285	266.479	247.244	317.98	256.827	272.429	306.581	2912	grxC	gene3688	1.80183	31.6576	17.5696	0.420453	10.2129
gene2545	hyfC	Chromosome:2601868-2602816	0.549841	0.3442	0.776182	0.652687	0.435987	0.429369	0.708097	0.480783	0.502738	0.536378	0.576595	1.43002	0.890755	0.867893	0.712734	0.446687	0.585563	0.889744	1.06341	0.474624	0.277979	0.811919	0.700613	0.31841	1681	hyfC	gene2545	-1.61478	-0.187074	0.115851	-0.411633	10.2129
gene433	cyoE	Chromosome:446038-446929	224.214	320.105	265.287	126.76	170.765	317.497	203.31	135.505	199.609	277.785	221.206	133.467	88.526	169.182	149.742	257.596	145.061	176.535	122.88	176.2	79.5754	159.919	116.214	136.896	3595	cyoE	gene433	1.79853	49.2647	27.3917	-0.797649	10.2129
gene2937	yqeA	Chromosome:3009482-3010415	2.11512	1.49295	1.58431	2.77549	2.15063	1.57753	2.52933	2.57604	1.34684	1.64224	1.47115	2.78622	1.60838	1.94865	1.4548	1.4816	1.86754	2.10286	1.41088	1.55005	0.945661	2.17514	2.14509	0	2095	yqeA	gene2937	-1.61004	-0.461107	0.286396	-0.637543	10.2129
gene2285	yfaA	Chromosome:2327819-2334666	0.911197	0.689796	1.78884	1.14452	1.27421	0.774432	1.24168	1.56571	1.07049	0.902175	0.974978	1.10726	1.51049	1.5074	1.07127	1.00709	1.35686	1.73618	1.33196	1.23653	1.43914	1.47459	1.40407	1.43575	1395	yfaA	gene2285	-1.61	-0.20387	0.126627	-0.840053	10.2129
gene1713	ydhV	Chromosome:1749751-1751854	0.894829	0.741696	1.03394	1.83263	1.19571	0.874755	1.45648	1.6482	1.03408	0.975682	1.6378	1.57894	1.26173	1.0881	0.837724	1.00629	0.573544	0.917348	1.04159	0.66943	0.871273	1.70979	0.823478	1.49699	779	ydhV	gene1713	-1.60868	-0.23185	0.144124	0.0525834	10.2129
gene1578	ydfJ	Chromosome:1629025-1650732	0.932385	0.237117	0.641652	1.87346	0.750871	0.769051	1.58536	2.48406	0.779248	1.05573	1.14198	1.88071	0.755242	1.31535	0.981994	1.46167	0.605085	1.2904	1.24538	0.850109	0.702157	1.74789	1.52838	0.8774	633	ydfJ	gene1578	-1.60636	-0.328402	0.204439	0.22021	10.2129
gene2711	yfjZ	Chromosome:2775136-2775454	2.70574	0.550482	1.98617	4.17539	3.25396	3.29613	3.96363	5.38244	0	2.69605	3.68861	6.65324	1.75334	5.18198	3.03968	1.42878	1.87299	2.69616	3.40145	2.42903	3.55659	3.24627	2.98799	6.11082	1857	yfjZ	gene2711	-1.60571	-0.906267	0.564402	0.196806	10.2129
gene522	allD	Chromosome:544537-545587	0.743922	0.681077	0.546081	0.956659	0.830748	0.453122	0.622725	1.16275	0.386859	0.606483	0.570462	0.800299	0.180775	0.610604	0.208934	0.196416	0.772447	0.45301	0.935203	0.417401	0.488928	0.267761	0.410762	0	3857	allD	gene522	-1.60547	-0.171153	0.106606	-0.787114	10.2129
gene1793	ydjY	Chromosome:1832139-1832817	1.65968	1.35064	2.4366	2.56115	0.684327	0.673939	2.36179	1.69794	1.18365	1.20272	2.37569	1.63242	1.50568	1.27143	0.745807	1.92809	1.60843	1.17604	0.667656	1.34095	1.74527	0.796495	1.46625	1.49933	865	ydjY	gene1793	-1.60488	-0.389187	0.242502	-0.0577335	10.2129
gene887	hcp	Chromosome:911384-913037	1.71565	0.972034	1.75358	0.89368	1.60435	1.8519	2.40872	2.09834	0.871211	1.23934	2.70154	1.13477	1.61838	0.950678	1.46385	0.74541	1.61607	0.985834	1.25585	0.584883	1.76035	0.88589	1.13917	0.490474	4253	hcp	gene887	-1.60288	-0.369764	0.230687	-3.25456	10.2129
gene69	sgrT	Chromosome:77366-77593	0	0	0.0140043	0	24.5697	0.167896	0	180.887	23.4171	0.515309	52.7167	124.078	120.423	373.466	0	109.448	151.818	102.248	0.012772	22.7189	72.8654	0	84.6239	0	4037	sgrT	gene69	-1.60267	-61.7626	38.5373	-1.25142	10.2129
gene3468	greB	Chromosome:3534833-3535310	13.2553	18.5257	10.9993	10.9686	13.0696	14.9774	13.5079	14.74	16.2694	16.6011	15.9097	14.5255	14.7516	15.4525	10.3591	7.91251	13.7635	14.0379	12.7512	9.83016	13.6358	10.51	12.4105	5.20637	2673	greB	gene3468	-1.6018	-1.51058	0.943049	3.70262	10.2129
gene1000	gfcC	Chromosome:1045071-1048555	0.579514	0.825313	1.70159	1.34143	0.696932	0.588303	1.45531	1.3175	0.172207	1.10238	1.4813	2.49373	1.03271	0.95132	0.325519	1.37707	1.00289	1.28325	2.62268	1.30062	0.634791	1.25151	0.95995	0.872542	6	gfcC	gene1000	-1.60125	-0.339088	0.211764	0.231339	10.2129
gene231	dinB	Chromosome:250897-251953	2.14218	3.60683	6.23571	4.74961	3.10923	4.12437	4.25109	5.66783	2.19506	3.04452	3.52455	3.17865	3.23104	5.00201	3.52687	3.41308	2.55669	4.08927	3.25016	2.56966	3.39839	4.78576	5.71017	4.44878	1423	dinB	gene231	-1.59962	-0.644604	0.402973	0.108205	10.2129
gene2274	rcsC	Chromosome:2315048-2317898	7.27836	5.92796	5.98002	6.301	5.37362	5.89167	6.17224	6.48901	7.4568	5.51571	5.4313	5.99492	6.89741	3.83951	3.54055	3.92502	7.94437	4.35841	4.4852	3.92361	6.74805	3.93813	4.16984	5.10328	1383	rcsC	gene2274	-1.59851	-0.737696	0.46149	6.94384	10.2129
gene1133	nagK	Chromosome:1177815-1178727	22.3564	21.5212	22.1856	26.6348	24.664	18.6797	19.1606	21.5985	24.1037	22.3447	21.4342	18.9891	24.5532	15.93	18.7243	15.6075	20.7676	17.125	16.5388	15.3617	25.2191	14.0778	14.3566	15.057	152	nagK	gene1133	-1.59802	-1.98613	1.24287	6.19462	10.2129
gene1183	ycgG	Chromosome:1216550-1218074	1.14429	1.74604	2.27494	4.29194	1.92496	1.79087	2.44456	3.38736	1.5585	2.07308	3.41242	2.93098	1.73792	3.03292	2.00863	3.14714	1.73275	2.50748	3.35655	1.44459	1.88016	4.00427	3.3566	1.97415	207	ycgG	gene1183	-1.59691	-0.588242	0.368362	0.137876	10.2129
gene811	ybiA	Chromosome:831690-832173	10.1506	6.19541	9.93485	3.77097	13.3699	5.95374	8.26089	3.52564	7.03812	3.78008	7.11113	7.97324	19.5504	1.69716	2.53409	3.5734	13.0772	2.49746	0.283569	1.77188	19.2726	2.70632	0.311375	1.69814	4171	ybiA	gene811	-1.59637	-3.39512	2.12678	3.79138	10.2129
gene3935	mobB	Chromosome:4038928-4040022	7.67254	8.10126	13.902	9.99153	7.00793	6.90155	12.8045	11.8679	6.63785	8.5336	12.7435	13.1347	6.45085	9.96448	9.27413	5.89779	5.54646	9.46264	8.05813	5.23129	3.19154	9.55487	8.04389	7.31146	3171	mobB	gene3935	-1.59336	-1.69306	1.06258	0.107993	10.2129
gene617	ybdM	Chromosome:633969-635792	2.21602	1.50282	1.08445	3.22969	2.03049	1.64972	1.85499	3.14875	1.75602	1.7397	2.014	2.95156	2.75233	2.12203	2.0746	1.75527	1.40616	2.86245	2.97153	2.32095	2.75104	3.54495	3.05897	1.11218	3961	ybdM	gene617	-1.59266	-0.521044	0.327154	-0.556346	10.2129
gene373	tauA	Chromosome:384455-385418	0.538975	0.0843494	0	0.74642	0.427371	0.841767	0.60734	2.00295	0.492802	0.600888	0.7065	1.9115	0.671655	0.964174	0	1.20411	0.789238	0.826258	0.625439	0.83744	0.54497	0.795874	0.915689	0.312117	2959	tauA	gene373	-1.59235	-0.313126	0.196643	-0.000188032	10.2129
gene1659	malX	Chromosome:1697378-1698971	3.08111	2.62724	4.40701	3.26299	4.63173	2.52986	5.12036	4.05605	2.62555	3.65289	4.01503	3.20319	4.11062	1.98349	1.90885	3.05062	3.95986	2.30767	2.16451	2.28806	3.82169	2.12013	2.62694	1.53498	721	malX	gene1659	-1.59109	-0.668348	0.420058	-2.79461	10.2129
gene701	ybfG	Chromosome:715169-715820	1.33754	0.716112	1.29189	0.905282	0.362831	0.428787	0.736603	1.60044	0.836762	0.765216	1.31957	1.08189	0.798313	1.25193	1.18628	0.557603	0.730963	1.24707	1.76996	0.789969	1.38801	1.18245	0.777405	0.529964	4051	ybfG	gene701	-1.59107	-0.255215	0.160404	-0.668293	10.2129
rna112	rnpB	Chromosome:3268237-3268614	8473.49	9558.33	7807.53	7324.06	8468.69	7506.67	8145.88	8562.75	7488.55	7396.9	8324.09	9430.51	8694.09	8868.18	7738.75	5746.42	9872.91	11993.1	8252.48	7395.86	8633	11193.2	10129.2	9418.77	4388	rnpB	rna112	-1.58787	-744.209	468.683	-8.01937	10.2129
gene2942	ssnA	Chromosome:3017182-3018511	0.867118	0.739804	0.615982	1.43882	1.00917	0.567915	0.995118	0.953878	0.664958	0.481414	0.810313	2.06341	0.679718	0.956617	0.628476	0.886233	0.91973	0.712299	0.632948	0.502219	1.40942	1.0739	0.540565	1.47403	2101	ssnA	gene2942	-1.58732	-0.258562	0.162892	-0.216405	10.2129
gene1833	yeaN	Chromosome:1873696-1874878	1.93055	1.17831	2.36189	1.82059	1.71364	2.22114	0.808016	1.73731	1.4342	1.22413	1.26109	1.78016	1.77227	0.836305	1.08441	0.849532	2.11594	1.03311	1.53706	1.15541	2.53763	1.38973	1.33246	0.968907	910	yeaN	gene1833	-1.58644	-0.341587	0.215317	-16.4747	10.2129
gene3141	ygjJ	Chromosome:3225822-3226893	1.01626	0.664581	1.06571	1.02684	0.561203	0.810603	0.987418	1.23773	0.970686	1.51236	0.804043	2.23119	0.705588	0.79442	1.01937	0.958293	0.753737	0.964446	0.730041	0.162916	0.5566	1.30638	1.00203	0.273238	2318	ygjJ	gene3141	-1.58496	-0.263023	0.165949	-0.381314	10.2129
gene783	ybhI	Chromosome:801109-802543	0.690762	0.624601	1.878	2.69779	1.09884	0.363605	1.33849	2.03572	0.798255	1.34413	1.17711	1.57272	0.621694	1.08494	1.29336	1.21587	0.752668	1.21801	1.67242	0.68902	0.840722	2.27141	1.55389	1.1556	4139	ybhI	gene783	-1.58417	-0.357828	0.225877	0.187762	10.2129
gene2255	ccmA	Chromosome:2294383-2295666	28.2457	11.4322	20.349	8.4786	33.338	15.6681	20.8532	10.4328	23.8223	9.70502	19.534	9.44175	51.5848	10.1468	8.83778	4.9454	42.7874	9.53954	6.02796	6.55786	63.8495	8.09009	10.1354	7.89645	1363	ccmA	gene2255	-1.58066	-9.06712	5.73627	2.84757	10.2129
gene221	fadE	Chromosome:240858-243303	1.7693	4.17099	2.37076	43.9883	1.44747	4.93222	2.35087	43.4164	1.7734	6.79235	2.46464	44.4554	2.00186	25.145	13.8821	9.67654	1.16644	32.7887	18.1116	8.79266	1.41509	31.437	24.8497	13.7425	1313	fadE	gene221	-1.57654	-10.7181	6.79851	0.135406	10.2129
gene2532	yffB	Chromosome:2589268-2589625	53.4654	30.4237	36.0889	27.9234	42.584	33.6887	39.0106	35.5105	66.0465	35.0706	38.3983	35.8892	43.1416	34.7484	14.9585	18.3891	58.4933	39.0102	22.6618	17.4704	39.0434	37.8488	27.1461	9.25286	1667	yffB	gene2532	-1.57616	-5.31784	3.37392	1.91685	10.2129
gene1822	yeaD	Chromosome:1861873-1862758	9.79613	15.2297	11.0238	10.3395	8.8913	13.6974	9.37993	15.7578	10.0237	15.2778	11.1026	13.6347	9.65672	7.07975	7.78668	8.29617	8.31653	9.46474	4.18244	6.74091	9.71822	6.20921	3.44442	4.52225	898	yeaD	gene1822	-1.5754	-1.73669	1.10238	-1.55846	10.2129
gene276	yagG	Chromosome:284618-286001	0.693951	1.35754	1.07758	1.71615	0.733676	1.02962	2.06665	1.82038	0.912097	1.52316	1.27351	2.95335	1.47013	1.24141	2.24884	1.69128	1.10855	1.06384	2.01319	0.958433	1.57876	1.47303	1.40005	2.00932	1905	yagG	gene276	-1.57361	-0.318977	0.202704	0.261507	10.2129
gene3	thrC	Chromosome:3733-5020	17.6081	18.2074	22.7154	80.3358	17.4718	22.1227	21.0998	59.5348	19.4272	18.9242	19.36	80.9144	12.5211	21.3053	33.6217	15.0365	14.5824	23.6775	46.3168	23.6067	11.7763	22.1716	44.7618	29.9677	2162	thrC	gene3	-1.57143	-11.8672	7.55184	0.29187	10.2129
gene3557	uspA	Chromosome:3638133-3638568	97.8051	83.4181	99.9924	102.301	87.292	71.6314	128.28	118.455	87.4336	98.4665	114.67	154.497	95.5533	134.914	81.1064	43.878	85.5724	193.048	89.3894	73.0669	80.8728	171.276	91.3853	93.3191	2771	uspA	gene3557	-1.5711	-26.3385	16.7643	-0.987342	10.2129
gene3846	yifB	Chromosome:3946471-3947992	3.91857	2.81948	3.33248	4.54753	3.24295	2.3771	3.95021	4.20989	3.76312	4.13396	2.85016	4.62681	3.29021	4.15116	2.55006	3.09122	3.88689	3.1481	3.54442	2.52039	3.08839	3.72672	3.56214	2.87804	3080	yifB	gene3846	-1.57049	-0.495932	0.315781	-0.818581	10.2129
gene2440	ypdA	Chromosome:2496692-2498390	4.7813	5.39942	7.11226	5.41726	5.428	6.0726	5.95063	4.90827	4.94464	5.6094	6.85552	4.20814	5.66434	3.40003	4.37758	3.44795	5.1396	3.91784	4.02478	3.54542	6.09102	3.2852	3.60533	3.01277	1567	ypdA	gene2440	-1.56983	-0.674601	0.42973	-19.7319	10.2129
gene3137	ebgR	Chromosome:3219487-3220471	5.16395	4.02184	5.47866	3.73538	4.85176	3.27642	4.72791	4.70058	5.69448	4.42188	4.39987	6.20011	4.1175	3.25616	2.03952	3.40857	5.44574	3.88606	3.6516	2.71631	4.154	3.77543	4.12104	1.51857	2313	ebgR	gene3137	-1.56762	-0.633027	0.403815	57.5101	10.2129
gene3045	insH1	Chromosome:3128199-3129216	13.818	13.3082	11.7911	16.0274	13.5655	13.8311	14.661	15.9492	9.71899	12.9726	14.4447	14.6332	14.7982	9.58378	13.0449	12.8765	13.0618	12.0849	9.14773	11.7273	14.3305	10.495	8.5487	13.4038	2213	insH1	gene3045	-1.56745	-1.4426	0.920345	-0.476717	10.2129
gene2935	ygeY	Chromosome:3006785-3007997	0.686801	0.9527	1.26038	0.883203	0.911771	0.823983	1.04529	0.532298	0.881291	0.848356	0.904366	1.82313	1.11263	1.15306	0.876779	0.659399	0.918432	1.17518	0.941885	0.630575	0.957486	0.898915	0.861869	1.17509	2093	ygeY	gene2935	-1.56715	-0.165946	0.10589	-0.739899	10.2129
gene1323	puuP	Chromosome:1355825-1357211	1.11815	1.67908	0.879416	6.71024	0.960506	1.027	1.00284	4.46374	1.02845	1.78457	1.27027	4.50061	1.20762	4.77095	1.79451	1.54641	0.967523	4.71617	2.81132	2.09125	1.16648	3.19412	2.20499	2.00422	357	puuP	gene1323	-1.56666	-1.1778	0.751792	0.0283341	10.2129
gene3208	diaA	Chromosome:3293830-3294421	22.3605	23.656	27.7544	27.8138	23.1892	31.6969	28.7571	24.9556	19.6922	23.9376	29.6517	33.2397	19.4954	16.796	16.8991	19.9656	23.7808	17.375	15.3327	24.4534	20.4853	13.0723	17.7341	17.1395	2391	diaA	gene3208	-1.56658	-2.43536	1.55456	-0.0561827	10.2129
gene1786	astE	Chromosome:1823978-1830006	0.904957	4.51914	1.05683	59.1394	0.706698	5.5956	0.602577	53.5385	0.305586	10.9175	0.700959	47.4126	0.866303	33.0312	14.5565	13.793	0.569489	33.6109	19.9605	11.4476	0.45058	36.7179	19.8736	15.1738	857	astE	gene1786	-1.56608	-12.9744	8.28469	0.146134	10.2129
gene1522	ddpX	Chromosome:1560518-1561100	0.582728	0.508096	1.22216	4.49621	1.57322	0.845092	0.871057	4.49486	0.371062	0.603263	0.709291	5.37333	0.539447	1.1388	1.87042	1.75836	0.432194	0.645184	1.67443	1.30783	0.364749	2.79656	0.919307	1.8801	573	ddpX	gene1522	-1.56581	-0.85483	0.545935	0.29466	10.2129
gene2682	recN	Chromosome:2749816-2751478	2.00722	1.6686	2.13883	2.1649	2.18773	1.62137	1.94218	2.6374	2.08441	1.91597	1.50794	1.99017	1.92308	1.97819	1.57604	1.48162	2.24106	2.5569	1.95355	1.50162	1.60764	1.968	1.728	1.7873	1825	recN	gene2682	-1.5643	-0.205719	0.131509	-2.21044	10.2129
gene2254	ccmB	Chromosome:2294383-2295666	7.67834	6.27651	4.02596	3.17382	7.18469	5.84609	6.74305	2.3379	5.80606	4.40917	5.72443	3.1608	13.3276	2.71975	2.69563	1.99109	13.5252	3.03618	1.72369	2.46181	14.869	1.64505	1.8927	2.58055	1362	ccmB	gene2254	-1.56357	-2.3042	1.47367	2.91867	10.2129
gene2259	napG	Chromosome:2296290-2298282	26.4148	17.6967	20.6576	5.4284	32.0855	25.3221	37.477	9.81492	21.2865	13.2673	31.9339	7.86348	51.4962	1.57489	2.51483	0.84434	45.3807	2.6201	2.73373	1.43544	59.6903	3.06942	1.76576	1.44448	1367	napG	gene2259	-1.56334	-10.7507	6.87676	3.367	10.2129
gene2256	napC	Chromosome:2295678-2296281	27.7607	9.78755	18.8148	8.92483	35.4991	15.0516	23.4361	8.74071	26.7165	10.4301	18.2774	10.1811	49.7002	7.22842	4.87295	3.74809	47.7689	7.24742	4.95719	4.779	68.2466	7.94814	5.87874	6.53089	1364	napC	gene2256	-1.56118	-9.91861	6.35327	2.8467	10.2129
gene1376	intR	Chromosome:1410023-1411259	2.50036	2.41942	2.57405	4.2349	2.14784	1.73346	2.10578	2.51294	2.12934	2.5135	2.18236	3.09286	2.4699	2.75305	1.19895	1.77118	1.68861	1.89058	2.83661	1.71086	2.00404	3.58521	2.77803	1.83642	413	intR	gene1376	-1.55861	-0.444427	0.285142	-0.420607	10.2129
gene729	ybgO	Chromosome:747143-748930	1.54039	1.04464	1.61533	1.32059	1.2602	1.26589	1.7653	1.77184	1.19884	1.26245	1.81245	2.81824	1.96072	1.75602	1.85411	1.83986	1.65023	2.88308	2.48973	1.39931	1.28557	2.02413	1.82258	1.10442	4081	ybgO	gene729	-1.55815	-0.316981	0.203435	-0.293127	10.2129
gene3760	yidJ	Chromosome:3854933-3858139	0.902572	1.38962	2.32784	1.88218	1.25727	0.990551	1.93987	1.87171	1.15981	1.43629	1.20549	2.54927	1.26459	1.53504	1.50725	1.9966	1.26646	1.86358	1.59464	1.2592	1.28259	2.34137	1.68366	1.46914	2991	yidJ	gene3760	-1.55772	-0.29426	0.188904	0.167759	10.2129
gene3057	hybC	Chromosome:3137998-3143162	25.5941	13.3165	12.3967	6.15098	28.1848	13.2893	16.1122	7.03487	28.6764	11.782	13.9422	8.51158	45.8811	9.64273	6.95254	4.8189	47.7777	10.1967	5.6438	5.93247	59.5176	8.65838	7.35557	5.21177	2226	hybC	gene3057	-1.5575	-8.06585	5.1787	2.35781	10.2129
gene3761	yidK	Chromosome:3854933-3858139	0.936551	0.465766	1.06942	1.33819	0.786629	0.718347	0.914634	1.36032	0.773066	1.05574	1.27676	1.98307	0.977772	1.08189	1.28595	0.934152	0.828393	1.35953	1.41283	0.88748	0.866301	1.34838	1.49391	1.41011	2992	yidK	gene3761	-1.55426	-0.183208	0.117875	0.274611	10.2129
gene3054	hybF	Chromosome:3137998-3143162	22.855	7.3661	15.7803	3.49198	25.2698	11.486	13.7331	9.64599	21.1816	9.42904	14.6532	9.73746	42.8911	8.35806	11.4397	7.16955	34.0698	7.76677	6.25838	7.11008	43.6254	9.23079	6.24732	1.70354	2223	hybF	gene3054	-1.55296	-6.39374	4.11714	2.5543	10.2129
gene1335	pspE	Chromosome:1367712-1368027	120.31	234.054	212.646	143.307	140.495	258.902	200.723	147.315	106.676	232.275	186.121	157.63	130.685	44.7481	20.2426	55.6256	118.015	58.6222	28.5761	34.2184	166.402	60.5315	39.0314	27.1298	370	pspE	gene1335	-1.55093	-36.2336	23.3626	-8.32478	10.2129
gene1712	ydhW	Chromosome:1749100-1749748	0.779599	1.00933	1.56074	1.64052	1.21761	1.00726	1.63147	1.61125	1.05302	1.02718	0.845403	2.39623	1.03334	1.16343	1.1943	0.748494	0.490601	1.64784	0.890958	0.954368	0.776328	1.53056	0.978322	1.06709	778	ydhW	gene1712	-1.55009	-0.288545	0.186148	0.0148852	10.2129
gene1427	paaG	Chromosome:1454453-1457076	0.268954	0.984936	0.592284	1.52181	0.554483	0.873706	0.337706	2.44582	0.39961	1.21814	1.0083	3.14137	0	0.662266	0.906447	0.710115	0.651624	0.952899	1.75817	0.724346	0.35353	0.774442	1.33655	0.40495	469	paaG	gene1427	-1.54426	-0.413501	0.267767	0.249061	10.2129
gene3502	yhhY	Chromosome:3579160-3579649	10.1578	5.61573	11.7519	6.53127	9.86374	4.48339	10.1665	13.1781	13.4518	5.50074	7.14958	12.2171	11.9841	7.70302	4.96149	3.20666	8.98044	9.41279	8.05038	7.18611	9.91722	9.00778	9.44941	4.15597	2711	yhhY	gene3502	-1.54383	-2.04963	1.32762	-5.9656	10.2129
gene1787	astB	Chromosome:1823978-1830006	1.10414	5.67208	1.01313	88.0331	0.853622	5.3242	1.73299	72.9529	1.23039	13.6023	1.50523	65.4996	1.6993	49.3539	24.9633	18.5118	0.907629	53.4224	28.3161	17.5322	0.846621	54.3135	31.0164	21.1962	858	astB	gene1787	-1.54305	-18.6993	12.1184	0.136351	10.2129
gene1591	rrrQ	Chromosome:1629025-1650732	1.62104	1.164	2.79985	2.69771	1.80204	1.16161	2.19505	3.79373	2.69187	2.07302	3.89979	3.51707	1.23582	2.08711	1.07124	3.27293	1.65019	0.8446	1.43848	0.642023	1.67121	1.60166	1.84278	1.43571	648	rrrQ	gene1591	-1.54049	-0.465909	0.302441	0.135964	10.2129
gene3983	rhaD	Chromosome:4091470-4092295	1.62152	1.03093	1.1159	0.78196	1.13174	0.411529	0.636259	1.15202	0.903467	1.19343	1.64064	1.55751	1.64182	1.24775	1.7078	0.80274	1.14001	0.897659	0.637019	1.02353	1.44316	1.09432	1.25907	0	3222	rhaD	gene3983	-1.53953	-0.23644	0.153579	-26.1563	10.2129
gene3743	yicN	Chromosome:3839972-3840425	13.7746	12.5981	17.1615	11.7008	11.724	10.2631	13.4875	10.4147	10.5147	10.7604	14.2129	13.2065	11.2599	8.98953	10.6477	8.0078	11.3722	9.0946	7.30784	8.22501	14.3963	11.2197	8.02441	11.4163	2973	yicN	gene3743	-1.53844	-1.35427	0.880286	-3.43229	10.2129
gene3529	yhhM	Chromosome:3603273-3603633	13.4677	22.9015	22.8708	21.1965	18.9937	24.4871	31.1286	23.4206	18.5169	20.9395	25.0051	31.5099	11.0718	12.924	6.77459	11.6759	11.1316	13.5759	13.1402	10.8272	16.2936	18.8111	16.0935	24.2121	2740	yhhM	gene3529	-1.53819	-2.35902	1.53363	0.178256	10.2129
gene4369	insO	Chromosome:4505219-4507816	2.8607	2.14425	4.14452	2.9043	2.45738	1.98698	3.15086	2.78118	1.9015	2.35265	2.11634	4.51214	2.19525	2.62608	2.53679	2.28578	2.08449	2.41715	2.46059	2.19642	2.14403	3.79348	2.28621	1.33346	3638	insO	gene4369	-1.5381	-0.50798	0.330264	-0.28473	10.2129
gene270	insI1	Chromosome:279154-279328	12.9692	11.3082	20.4003	19.0606	3.18306	18.8084	23.2635	26.3257	16.5167	10.0697	12.6288	51.2525	21.0104	15.2072	31.2212	14.6753	19.2379	30.7698	18.6331	20.7908	8.11787	35.566	30.6902	0	1844	insI1	gene270	-1.5374	-8.25715	5.37086	-0.190845	10.2129
gene2257	napB	Chromosome:2296290-2298282	27.1177	10.6698	15.4928	6.90869	31.2057	14.5436	25.4302	5.08908	24.8969	7.87905	20.4895	6.68378	52.0129	2.97472	2.15551	0.337727	49.1427	2.40759	2.57285	1.72248	64.4526	3.06934	1.41257	2.88888	1365	napB	gene2257	-1.53441	-10.6331	6.92974	2.92982	10.2129
gene1030	rutR	Chromosome:1073464-1074103	7.01688	7.80018	7.96514	13.5817	8.69959	7.93108	7.41784	14.5957	7.84608	8.58405	5.67044	14.2301	7.14863	10.3906	8.93937	5.15686	8.51277	15.618	9.27579	6.00703	7.44846	11.4563	8.98706	11.9808	39	rutR	gene1030	-1.53414	-2.11437	1.37821	-0.190682	10.2129
gene3385	gspA	Chromosome:3451950-3453420	2.28678	2.27565	4.10534	5.30608	2.90385	1.76633	3.64119	5.22712	2.21587	3.46741	3.30383	4.8896	2.21473	4.01236	3.07164	5.18457	2.27983	2.88964	3.43722	2.28721	2.45045	4.41364	3.2939	3.55535	2581	gspA	gene3385	-1.534	-0.56188	0.366285	0.389037	10.2129
gene2121	yegI	Chromosome:2147062-2149009	1.48043	1.28558	1.45779	2.41455	1.51984	1.39291	1.70018	2.514	0.992506	1.21019	1.72286	1.72025	1.3454	2.17339	2.53528	1.38236	1.43721	1.57913	1.7703	1.25609	1.62164	2.03611	2.09342	1.76689	1218	yegI	gene2121	-1.53348	-0.278219	0.18143	0.0684849	10.2129
gene2148	gatA	Chromosome:2172618-2173071	276.377	390.284	431.819	533.686	340.212	477.235	469.154	553.414	189.077	471.627	439.955	559.723	404.13	616.647	200.887	462.451	223.946	773.181	242.43	283.621	328.901	785.686	198.517	171.245	1244	gatA	gene2148	-1.53181	-139.264	90.9143	-0.654453	10.2129
gene616	ybdL	Chromosome:632808-633969	2.66343	1.67245	2.41372	2.70624	1.92072	2.20311	2.40843	1.86888	2.34507	1.57863	2.29735	3.63845	2.29058	3.28368	2.95521	0.868173	2.95903	3.53139	2.1495	2.43532	2.01702	2.76155	2.7234	1.48525	3960	ybdL	gene616	-1.53156	-0.490018	0.319947	-1.66393	10.2129
gene4031	pflC	Chromosome:4142017-4145159	1.30533	1.51754	1.02663	1.91841	1.20138	1.70373	2.24388	2.11971	1.45459	1.26687	1.35051	4.29873	1.05733	1.78567	1.30932	0.984696	1.21016	1.96139	1.64096	1.67405	1.12344	2.01356	1.67316	1.40383	3277	pflC	gene4031	-1.5313	-0.412726	0.269526	0.0661983	10.2129
gene2389	yfcO	Chromosome:2447249-2448071	13.4934	7.56234	8.59675	7.20277	12.597	10.028	8.0984	8.97147	12.3317	9.04027	10.3255	11.425	13.4458	11.5629	10.0105	5.51202	14.2752	13.8121	9.47364	8.45657	14.3901	12.8291	10.262	10.3498	1510	yfcO	gene2389	-1.53107	-0.991918	0.647858	1.92765	10.2129
gene1654	uidB	Chromosome:1690913-1694095	0.591706	0.656631	0.39486	0.968437	0.600697	0.60068	0.956845	0.993624	0.599422	0.682167	0.549986	0.909355	0.610004	0.515102	0.906457	0.213037	0.511996	0.923131	0.473359	0.301814	0.530301	0.451763	0.668281	0.607431	716	uidB	gene1654	-1.53012	-0.154431	0.100928	-0.447348	10.2129
gene1037	pgaD	Chromosome:1085328-1085742	2.6968	1.52406	1.64967	1.92666	2.57397	0.912564	2.19474	3.40613	3.33906	1.89999	1.53184	2.76302	3.1553	3.68918	0.841565	1.18672	2.59278	3.81524	1.88345	1.345	3.61048	6.11158	4.13627	0	46	pgaD	gene1037	-1.52986	-0.891094	0.582469	54.2077	10.2129
gene4334	pyrB	Chromosome:4469482-4470418	0.945754	1.48683	1.10447	1.65847	1.25555	1.13466	1.16952	2.32116	0.766469	1.40187	2.56396	1.982	1.53214	0.882121	2.17325	1.47553	0.743953	0.90433	1.62127	0.868328	1.3185	1.23784	1.54288	0.323629	3600	pyrB	gene4334	-1.52546	-0.342146	0.22429	-0.0477952	10.2129
gene2664	raiA	Chromosome:2735175-2735517	2435.08	1901.83	2400.26	4321.33	2430.18	2276.06	2592.24	4607.57	2515.57	2014.53	1875.6	5240.14	1902.24	5036.2	1306.67	700.823	2196.92	7322.06	2242.21	1120.35	1931.42	7253.23	2418.34	1083.45	1805	raiA	gene2664	-1.52483	-1468.75	963.222	-1.09419	10.2129
gene1529	yddB	Chromosome:1573270-1575643	1.26221	2.30231	3.35469	3.61946	1.44567	1.64955	3.64336	2.51499	1.16403	2.16843	4.12872	2.45263	1.45722	1.88546	1.3039	1.83867	0.803438	1.23686	1.64147	0.879148	0.731032	1.98434	2.08281	1.85675	580	yddB	gene1529	-1.52412	-0.482728	0.316726	0.243847	10.2129
gene4287	ulaE	Chromosome:4420868-4422409	2.94859	3.83536	3.01602	2.48642	2.82353	2.45353	2.93354	3.02206	3.3037	3.37151	2.71823	2.97147	2.58416	2.3805	2.44365	1.5315	3.59702	1.71259	1.57993	1.51879	2.64741	3.36366	2.53555	1.81948	3547	ulaE	gene4287	-1.52386	-0.333129	0.218608	4.59463	10.2129
gene1419	tynA	Chromosome:1447099-1449373	0.775303	1.20621	1.2833	2.34592	1.30587	0.956818	1.55886	1.94406	0.83572	1.36328	1.42479	2.10267	1.05899	2.05882	1.36626	1.80619	0.841863	1.6663	1.45242	1.36473	0.932515	2.18868	1.59484	0.801109	460	tynA	gene1419	-1.5224	-0.308407	0.202579	0.171536	10.2129
gene4421	yjiG	Chromosome:4557561-4558703	3.04911	4.46645	3.13351	2.50947	3.98121	2.47628	2.04189	3.81259	4.16791	3.42486	3.5332	5.24829	2.76619	1.66845	0.685086	1.28808	2.95496	2.16058	1.83989	1.36864	3.74074	1.17064	2.02031	0.918174	3696	yjiG	gene4421	-1.52003	-0.585758	0.385358	33.3844	10.2129
gene770	galK	Chromosome:787019-789202	71.3273	48.304	60.7425	39.1393	70.9965	52.8701	61.4631	41.9214	58.4311	54.5964	56.9147	38.177	84.587	17.9024	16.4601	22.6833	60.6237	28.02	15.2376	15.769	81.3407	23.0921	16.2721	12.0329	4125	galK	gene770	-1.51937	-10.9347	7.19686	2.483	10.2129
gene2315	arnF	Chromosome:2365092-2371560	11.1669	7.68948	18.2859	7.95335	14.7576	6.27851	12.2238	7.32325	7.14716	6.22481	9.95368	13.2012	15.0291	7.99057	7.72004	5.44313	11.0004	7.0378	5.18331	6.16912	13.9257	4.94684	3.32008	6.46666	1429	arnF	gene2315	-1.51541	-2.52899	1.66885	-10.692	10.2129
gene572	tfaD	Chromosome:580056-581320	0.941309	0.547168	2.46777	2.07513	1.61719	2.18419	5.06543	3.05717	0.998992	1.70534	2.06236	2.47995	2.39634	2.02352	0.755347	1.77523	2.09443	1.19108	2.70479	1.2072	1.47299	1.61337	3.34126	2.02468	3912	tfaD	gene572	-1.51514	-0.607322	0.400836	-0.0517529	10.2129
gene2881	argA	Chromosome:2947263-2948595	2.37126	1.87297	2.96933	3.22874	2.34847	2.26562	2.74389	3.3297	3.06725	2.42594	2.42447	3.77285	2.07893	2.93854	1.25361	1.32581	2.17251	4.16977	2.87576	2.4418	2.20018	4.41808	3.00371	1.05008	2035	argA	gene2881	-1.51386	-0.616706	0.407375	-1.00967	10.2129
gene1930	cheY	Chromosome:1965071-1965461	3.38101	2.40753	2.48186	7.82617	3.77563	3.43229	1.76887	8.16697	3.76761	3.98143	3.16881	7.27448	3.56026	5.08769	2.84872	2.23171	2.92555	3.55622	3.82532	5.69108	3.70351	5.67903	5.60056	1.27265	1016	cheY	gene1930	-1.51273	-1.32195	0.873881	-0.145256	10.2129
gene258	perR	Chromosome:268512-269406	1.86982	1.29898	2.34339	4.1053	2.11548	2.03707	1.7179	2.33284	1.49072	1.90031	2.0983	3.22405	2.36422	3.05699	2.81788	2.76946	1.81524	2.22171	2.40794	2.04707	2.49778	2.84524	3.5254	3.08995	1719	perR	gene258	-1.5091	-0.305558	0.202477	0.320063	10.2129
gene2162	yehA	Chromosome:2185401-2186436	0.870952	1.07858	1.38985	2.6296	0.780686	0.691951	1.34718	1.39896	0.618895	0.926145	1.29058	1.39671	1.22692	1.76127	1.06353	0.799846	0.393195	1.00623	2.18979	1.44478	0.663671	1.27211	1.56816	0.285075	1260	yehA	gene2162	-1.50753	-0.309184	0.205094	0.140768	10.2129
gene1763	yniD	Chromosome:1803188-1803296	147.553	125.082	451.302	221.373	190.125	224.686	180.125	279.545	182.694	77.9676	146.674	188.971	199.199	84.1044	207.205	129.86	234.072	149.754	154.577	165.579	242.441	236.04	271.575	0	832	yniD	gene1763	-1.50752	-61.2092	40.6026	-1.1379	10.2129
gene2155	yegW	Chromosome:2176842-2180803	4.80997	6.72041	5.95555	5.3657	3.68379	4.94174	4.9723	5.26998	4.7357	4.7245	5.13517	3.20622	4.8819	3.32962	4.23175	1.8361	4.71359	4.36306	3.78831	3.64173	4.18962	6.39663	3.99979	3.49017	1252	yegW	gene2155	-1.5062	-0.601149	0.399117	-10.9142	10.2129
gene999	gfcD	Chromosome:1045071-1048555	0.797925	0.608765	1.28127	1.62467	0.856782	1.14754	1.53067	1.41722	0.815065	0.978775	0.793169	1.94161	0.754049	1.27347	0.747004	1.14115	0.604129	1.14112	1.42105	0.895402	0.94687	1.35622	0.826088	1.1263	4375	gfcD	gene999	-1.50617	-0.220482	0.146386	0.213613	10.2129
gene1916	yecE	Chromosome:1948855-1950237	4.91203	4.58036	2.44137	4.47434	5.27436	4.88264	4.8185	3.63517	5.92983	4.03235	3.40049	4.56084	4.9735	5.66965	5.17338	5.40381	5.48999	5.38185	7.33286	5.74177	4.5959	5.40221	5.36793	5.77795	1000	yecE	gene1916	1.7984	0.672849	0.374139	-0.532384	13.2135
gene1881	yebV	Chromosome:1919803-1920040	12.6741	20.6283	0	86.3817	9.79845	16.7262	21.2185	82.8398	11.2986	16.0729	6.47925	85.7029	26.692	162.977	242.051	90.3503	20.8367	177.511	219.874	216.18	30.5425	168.787	271.176	343.488	963	yebV	gene1881	1.78921	43.3979	24.2553	3.04152	13.2135
gene4015	priA	Chromosome:4122634-4124833	9.14864	9.17807	7.58403	4.74651	9.15954	9.35143	6.53586	5.02044	9.28071	7.92995	7.04234	4.9937	9.37812	5.54553	8.32853	9.32881	10.1546	6.19976	6.14708	8.17761	9.71027	6.09373	6.79339	8.90599	3259	priA	gene4015	1.78634	1.29067	0.722525	0.115613	13.2135
gene607	fepB	Chromosome:622776-623733	3.17604	7.65193	7.97582	1.61222	1.93849	7.29688	5.42216	1.90015	3.04246	5.37538	6.33795	2.31207	1.35401	1.37203	4.22529	10.5924	1.01249	1.15672	2.41662	4.22056	1.28173	1.20332	2.30746	4.40446	3950	fepB	gene607	1.78517	1.98369	1.11121	-6.84491	13.2135
gene4326	nrdD	Chromosome:4458544-4460683	8.21262	29.7776	18.1453	7.02683	11.0082	28.561	18.1055	8.1801	5.9199	23.7615	18.5397	10.3471	18.4157	37.9979	45.7657	27.652	8.13352	35.7412	38.7212	33.3962	18.3839	36.7205	47.9956	54.7256	3591	nrdD	gene4326	1.78058	8.68715	4.87883	-8.99685	13.2135
gene3524	ftsX	Chromosome:3599050-3600770	41.2211	32.1978	29.178	22.4342	39.962	32.2814	26.8034	22.0688	45.7157	29.9383	28.9128	21.6069	39.352	30.1585	33.9045	27.2088	41.5278	28.0762	26.5578	24.863	38.7025	26.4943	30.6861	32.9717	2735	ftsX	gene3524	1.77845	3.15643	1.77483	0.506525	13.2135
gene779	ybhA	Chromosome:796835-797654	12.9453	9.05662	6.38512	6.84311	12.0431	8.41476	8.88745	6.54331	15.4328	9.22342	6.45221	4.2463	12.5166	8.1895	9.77195	12.2937	16.1158	10.5371	10.1631	13.3209	14.4603	9.45387	7.48685	12.7115	4134	ybhA	gene779	1.77699	1.94257	1.09318	0.205335	13.2135
gene498	ybbN	Chromosome:516648-517503	48.3375	32.6497	23.4185	25.4858	35.2111	31.6996	27.9192	26.0996	57.0247	36.9552	27.1823	26.8918	37.1963	28.6983	39.0984	24.2487	45.8411	31.3617	29.7755	34.8238	34.2045	22.8497	28.9586	32.7506	3829	ybbN	gene498	1.7758	4.92464	2.7732	0.29336	13.2135
gene509	selU	Chromosome:529355-530450	7.69922	8.83796	8.1664	4.72339	6.31033	8.74816	7.9083	4.31572	6.82168	8.06194	6.80073	4.01651	8.75392	7.15045	7.14175	10.0708	7.45659	6.64748	5.94941	8.95684	7.27302	5.59324	7.0203	8.24222	3842	selU	gene509	1.77342	1.27262	0.717609	-0.462817	13.2135
gene335	yahK	Chromosome:342107-343157	2.04578	5.59997	3.95909	30.0391	2.30053	7.17443	2.4909	34.4596	2.10009	5.12141	3.42277	29.3824	11.8107	107.568	169.863	78.4682	2.51045	94.432	150.007	111.613	2.44464	94.2519	150.134	148.971	2542	yahK	gene335	1.76905	29.5443	16.7006	4.48563	13.2135
gene2237	bcr	Chromosome:2276591-2277782	8.32131	8.49727	6.08492	4.75597	8.98305	8.22095	6.40519	5.88925	8.90568	7.53773	5.54164	4.70381	8.57394	4.97207	10.2079	6.56592	9.65561	5.57733	7.37476	8.87277	7.68317	4.5137	5.36926	9.3607	1343	bcr	gene2237	1.76425	1.4452	0.819161	-0.117216	13.2135
gene376	tauD	Chromosome:385430-387870	3.69066	2.56874	1.96057	2.62283	2.8366	2.56348	2.64224	2.34604	2.30886	2.33139	2.56531	2.83597	4.72023	2.92297	5.72825	6.53899	2.94136	2.6883	4.39543	5.66735	4.14908	2.91313	4.9605	2.92464	2990	tauD	gene376	1.75203	0.663668	0.3788	-4.87433	13.2135
gene1111	yceG	Chromosome:1153334-1155989	6.87759	6.80079	6.48696	5.92918	7.85523	6.08478	7.23661	4.80431	6.22254	7.48291	7.13669	3.66102	7.09593	6.04453	6.69048	7.10119	6.38329	6.67884	8.21128	8.27829	5.63968	6.36153	7.63746	4.62803	128	yceG	gene1111	1.75191	0.843697	0.481586	-0.318911	13.2135
gene652	cobC	Chromosome:668518-669130	9.02373	10.8269	4.52919	4.56234	8.08274	7.98614	6.94029	7.01367	7.56314	7.82469	8.14853	4.97825	12.6195	6.96347	12.9967	15.8834	9.0761	4.95275	7.75656	11.4243	9.29308	3.88641	7.66542	9.28994	4000	cobC	gene652	1.75075	2.02696	1.15777	-0.938696	13.2135
gene1600	relE	Chromosome:1629025-1650732	26.4309	29.3962	46.5644	34.4425	26.0344	31.4825	39.0873	34.0506	28.7986	30.3265	27.6246	43.3279	35.9677	158.609	223.687	102.351	27.4444	111.592	225.057	131.294	20.8454	148.831	298.691	228.161	659	relE	gene1600	1.75072	44.9102	25.6525	12.8452	13.2135
gene237	pepD	Chromosome:254258-255716	148.055	119.67	105.55	103.458	136.623	121.871	103.402	100.48	129.49	131.75	105.665	110.992	170.133	181.906	200.158	142.582	139.619	184.456	169.72	161.074	176.086	161.917	170.22	185.325	1489	pepD	gene237	1.74895	12.5879	7.19737	-0.0596204	13.2135
gene170	dxr	Chromosome:193520-194717	19.0773	16.5695	11.5148	7.66138	19.4364	14.7984	12.6003	8.19513	15.3024	15.903	12.7444	9.64299	21.254	13.3088	20.6485	19.3277	22.4302	11.9293	16.3336	20.6254	20.7581	10.7978	13.1233	17.1769	766	dxr	gene170	1.74687	2.91646	1.66954	0.0825011	13.2135
gene2989	mscS	Chromosome:3066968-3067829	37.2632	17.9298	24.7867	20.4488	29.3763	21.2966	24.8577	20.2806	42.2	15.4888	22.5266	19.5798	27.5454	74.6941	84.7468	35.6615	32.9893	61.5673	94.8932	54.8222	26.5471	41.8341	92.1651	80.0471	2150	mscS	gene2989	1.74625	15.7397	9.01345	-2.68511	13.2135
gene2680	grpE	Chromosome:2748136-2748730	204.134	330.771	179.756	139.037	181.591	323.213	173.241	135.053	229.813	319.759	192.216	148.056	187.703	193.048	214.372	204.724	184.454	204.841	181.766	265.289	177.47	159.146	140.559	231.426	1823	grpE	gene2680	1.74481	48.1268	27.5828	-0.431343	13.2135
gene4258	tsaE	Chromosome:4390914-4394069	25.3686	29.0319	22.3822	20.7032	15.7153	31.6964	20.9294	25.3018	27.3632	27.2884	19.3287	23.6173	24.8957	37.2065	36.3095	27.0497	24.9061	39.4306	37.1045	36.1321	19.2381	36.5824	42.7631	44.0724	3515	tsaE	gene4258	1.74349	4.64838	2.66613	-5.38198	13.2135
gene3099	ribB	Chromosome:3181834-3182488	42.516	23.4742	49.5344	17.0857	36.5217	28.9632	49.9014	20.8657	38.4422	31.4181	40.5149	18.4844	38.63	9.0877	71.8807	50.219	35.2154	4.80019	36.0422	99.8142	38.1457	6.20841	13.9	78.9647	2272	ribB	gene3099	1.74222	19.3261	11.0928	-3.5639	13.2135
gene1902	waaN	Chromosome:1937245-1938217	18.6431	19.2564	15.9409	12.4351	17.0353	18.0523	17.4922	15.0207	18.3853	16.9618	15.9893	12.594	19.9135	16.8715	17.952	16.8764	21.627	19.1895	17.9252	16.8284	18.7607	16.6158	17.5336	20.9752	985	waaN	gene1902	1.74061	1.02534	0.589068	0.34399	13.2135
gene2557	yfgD	Chromosome:2615599-2615959	75.9821	65.8418	49.4304	51.6987	68.7228	59.9934	50.4789	48.5549	71.9771	57.7202	54.8058	41.3953	86.2951	47.2965	94.8442	70.0557	77.9215	47.8493	79.3465	89.3245	79.7066	35.2104	73.8081	99.8748	1694	yfgD	gene2557	1.73266	13.9193	8.03347	-0.644397	13.2135
gene99	yacG	Chromosome:111648-111846	122.103	177.442	110.971	77.7626	131.859	148.746	158.183	92.5317	95.0294	145.367	118.898	75.0609	116.802	128.856	163.301	168.869	114.71	105.577	105.256	114.836	129.928	106.035	118.788	131.317	4365	yacG	gene99	1.7249	20.0678	11.6342	-0.526412	13.2135
gene2129	mdtA	Chromosome:2152039-2156409	2.29077	2.75955	3.20824	2.79081	2.69278	2.50911	1.89234	3.08366	2.41835	3.05798	2.46545	3.05731	2.29502	3.25744	3.89411	3.50164	2.24299	3.07025	4.09233	3.78828	2.64134	2.24212	3.49503	3.85753	1224	mdtA	gene2129	1.72482	0.366231	0.21233	3.86938	13.2135
gene2570	guaB	Chromosome:2630625-2632092	20.904	33.6075	22.2215	7.04886	18.2778	31.9706	18.7706	8.21333	24.2844	26.4962	24.1583	6.66258	27.8104	6.23733	28.5502	59.2051	19.1874	6.86884	12.2155	54.5761	38.6998	5.32091	7.36009	27.9476	1709	guaB	gene2570	1.71565	11.6447	6.78731	-1.30514	13.2135
gene3537	acpT	Chromosome:3610991-3611579	14.1767	12.8374	9.6245	11.5918	11.4036	13.643	12.6902	12.5753	13.393	13.6582	15.3606	14.105	13.8065	15.6941	14.7296	14.0634	13.8978	13.5186	11.5379	15.4488	11.3101	11.4047	13.5742	20.358	2749	acpT	gene3537	1.70718	1.21195	0.709916	-6.96133	13.2135
gene1449	gapC	Chromosome:1487736-1488737	26.2956	27.2311	25.3599	54.4294	25.098	27.4158	27.5972	61.8238	25.2839	31.3659	23.4813	55.2176	32.4933	83.5565	131.737	75.6825	23.5732	60.195	113.565	96.0559	24.9114	50.118	94.2884	115.03	493	gapC	gene1449	1.70317	16.2762	9.55644	2.77685	13.2135
gene3719	slmA	Chromosome:3812516-3813113	33.8694	39.585	29.0939	16.0628	33.0147	38.366	29.8261	16.8381	41.1624	39.2386	32.4737	16.2431	32.4286	15.2252	25.6362	45.0295	32.1474	9.39704	17.3131	37.1984	36.1353	8.06948	13.4844	31.3446	2947	slmA	gene3719	1.70245	8.82763	5.18526	-0.307775	13.2135
gene4078	hemE	Chromosome:4195738-4196803	50.144	46.6218	40.5109	30.1738	45.2719	51.2012	43.4432	27.5236	54.3571	46.018	44.2191	32.69	43.5184	37.4479	40.443	37.1514	45.9189	35.8118	31.1511	36.0914	48.3613	35.6934	34.6092	37.9696	3321	hemE	gene4078	1.69637	3.71054	2.18735	0.425686	13.2135
gene1499	yddE	Chromosome:1532988-1533882	9.9876	8.165	9.37357	9.61813	8.46193	10.7409	8.97127	10.4978	9.21539	8.01434	8.39321	12.6158	10.9345	13.85	18.1881	10.4758	8.99729	14.1887	20.0661	16.0695	9.19182	15.43	21.2783	22.3163	546	yddE	gene1499	1.69325	2.00865	1.18627	5.01242	13.2135
gene453	mdlA	Chromosome:468094-471641	9.30606	13.5062	12.6612	8.2533	9.95805	13.4785	8.43632	8.72036	9.92315	11.9361	8.61262	7.21258	10.2998	11.688	17.1239	11.2262	11.315	10.8364	14.7245	14.1339	11.1164	8.13324	12.5692	13.7398	3782	mdlA	gene453	1.69223	1.90266	1.12435	-1.35733	13.2135
gene2535	ypfH	Chromosome:2591093-2591792	11.6335	12.0281	10.2662	13.8975	9.82944	11.2291	8.24819	10.2974	12.4678	9.7318	9.3163	11.9191	13.3882	27.2197	26.0671	18.9664	13.0917	27.661	27.9708	20.2597	14.7625	28.9828	32.8195	38.286	1670	ypfH	gene2535	1.69192	3.68038	2.17527	80.3488	13.2135
gene3888	cyaY	Chromosome:3991761-3992082	51.5215	56.9793	53.3356	46.2086	57.6483	74.5651	57.5038	42.7981	49.4632	60.312	58.5308	51.1625	44.0872	37.5897	46.0074	48.1341	44.8095	40.6618	39.8579	65.8208	48.6217	44.3794	45.9545	55.6935	3122	cyaY	gene3888	1.68729	6.11522	3.62428	-1.3557	13.2135
gene238	gpt	Chromosome:255976-256435	27.518	64.2701	38.0445	26.0247	30.5283	47.1017	35.3787	24.5474	24.7516	50.4124	35.1169	26.1709	33.5848	13.8423	38.8161	72.981	26.6939	12.7061	21.0974	77.5454	37.8474	7.10644	21.1221	58.5255	1500	gpt	gene238	1.68575	15.0522	8.9291	-5.32369	13.2135
gene1381	recE	Chromosome:1412007-1415410	1.024	0.614311	1.30097	1.85706	0.992396	1.03953	1.95061	1.94	0.916768	0.820544	1.34228	2.5018	0.744377	1.45469	1.47484	1.0052	0.772454	1.39538	1.98045	0.91338	0.834062	1.73259	1.8122	0.988317	419	recE	gene1381	-1.50321	-0.328791	0.218725	0.192594	13.2135
gene2323	elaB	Chromosome:2378743-2379049	31.9873	37.1006	25.2361	218.36	35.4382	40.6664	23.1476	235.326	29.3154	49.0142	23.4336	200.312	107.999	952.047	1217.43	604.607	32.0757	1047.91	1296.56	1057.39	31.4363	839.284	1171.97	1107.27	1438	elaB	gene2323	1.68521	234.106	138.918	5.34386	13.2135
gene2525	tktB	Chromosome:2577657-2579661	3.75869	5.65526	3.20825	37.6793	2.4929	6.53105	3.07317	38.8508	3.24688	5.73266	3.96221	31.1124	17.2479	186.469	244.321	122.781	2.42035	174.224	246.851	162.084	2.87248	161.296	233.988	229.792	1659	tktB	gene2525	1.68521	46.4254	27.5488	5.85695	13.2135
gene3871	wzxE	Chromosome:3974300-3977976	15.2681	12.4741	11.6931	6.80244	15.026	12.2045	10.6296	6.14964	13.2628	11.7885	11.7798	7.11328	15.0453	10.1966	12.8306	13.4903	16.2801	9.08454	13.1486	12.9512	16.4611	9.3755	10.1231	13.1233	3108	wzxE	gene3871	1.685	1.85399	1.10029	0.236403	13.2135
gene3178	tdcA	Chromosome:3264148-3265087	43.5412	50.6943	153.209	29.8407	73.26	62.9339	150.342	41.6103	26.3989	39.9453	111.478	40.1362	124.984	1.87418	0.480974	2.71294	37.5645	2.13309	1.61465	1.63348	116.868	3.18471	3.42776	1.93385	2358	tdcA	gene3178	-1.50279	-32.9231	21.9079	-4.92794	13.2135
gene4076	rsd	Chromosome:4194354-4194831	26.9716	32.8304	38.9205	101.979	26.3373	42.5921	40.0413	99.9047	35.6215	36.6477	38.4976	120.81	18.8596	100.441	45.3212	28.6068	18.9498	90.2253	68.6828	34.1469	22.2213	85.1865	56.6427	49.4605	3319	rsd	gene4076	-1.50198	-21.8445	14.5438	0.0726559	13.2135
gene3133	yqjI	Chromosome:3214800-3215424	18.0563	8.07875	20.624	8.28591	13.9016	7.14951	18.6581	7.66495	18.145	8.27981	15.5761	7.36917	15.2934	39.9721	39.1387	18.9903	16.337	44.3796	47.2818	33.1256	14.9365	56.9902	88.3228	69.376	2309	yqjI	gene3133	1.68384	10.2392	6.08085	-5.26907	13.2135
gene135	yadM	Chromosome:152242-152812	1.28964	1.39934	3.47113	3.75912	2.36334	2.26928	2.69885	1.71029	1.27743	2.41428	2.49066	1.32131	1.53212	1.99944	1.44881	1.36201	1.78546	1.14229	1.29699	1.35071	1.88354	2.26934	3.0857	0	386	yadM	gene135	-1.50105	-0.506781	0.337618	-0.86347	13.2135
gene3330	yhdW	Chromosome:3417063-3418088	2.14641	1.63757	2.39152	3.54884	1.90964	1.01166	3.12822	4.13907	1.93625	2.81228	2.48196	4.71239	1.24187	3.88005	2.58355	2.32757	2.18891	3.43738	2.60194	1.5484	1.59542	3.95478	4.2327	1.44274	2525	yhdW	gene3330	-1.49955	-0.758023	0.505499	-0.0448668	13.2135
gene3417	yheU	Chromosome:3479310-3482458	80.5438	50.1631	36.1982	63.4143	77.66	45.0543	49.8785	51.3835	78.1527	38.7131	36.4139	65.6805	89.2076	56.2157	36.9325	32.5497	103.829	42.7683	33.0624	33.202	88.2264	47.3311	36.3044	43.3108	2617	yheU	gene3417	-1.49949	-12.5848	8.39267	3.1083	13.2135
gene3713	mutM	Chromosome:3808365-3809175	12.9298	13.4169	7.24229	5.075	13.5602	11.9134	7.38942	5.75509	13.656	11.336	7.78686	6.38424	12.2819	7.38766	9.33371	13.573	13.9288	9.65872	7.70288	12.1203	16.4952	7.84986	6.88124	9.77293	2941	mutM	gene3713	1.68141	2.01151	1.19633	0.273322	13.2135
gene1788	astD	Chromosome:1823978-1830006	0.91319	4.21789	1.81171	89.9476	0.932848	4.30948	0.981346	74.4166	0.550058	11.8938	1.55614	70.4746	1.83924	52.3326	23.7065	22.612	0.85424	60.6639	33.1988	17.0053	0.64884	58.8082	33.3879	24.8976	859	astD	gene1788	-1.49866	-19.3083	12.8837	0.149733	13.2135
gene1597	ydfU	Chromosome:1629025-1650732	0.929903	0.454052	2.73041	1.33932	0.575133	0.377602	2.8801	1.37415	0.773718	1.0108	0.697232	3.08687	0.662843	0.915906	0.626802	0.196416	0.836817	0.494193	2.05745	1.16872	1.46678	0.803284	1.54036	0.28002	654	ydfU	gene1597	-1.49747	-0.566089	0.37803	-0.129915	13.2135
gene4480	ytjB	Chromosome:4622167-4622812	12.9152	12.1944	16.4992	12.1123	12.7493	12.0245	14.1859	14.5999	11.1319	13.7674	15.6855	11.4047	11.7908	11.1278	7.61533	8.66624	13.8303	15.0895	9.6878	10.089	13.2873	9.9307	11.6227	13.4294	3760	ytjB	gene4480	-1.49298	-1.32464	0.887244	-2.21885	13.2135
gene1195	pliG	Chromosome:1226293-1226695	5.24266	7.434	8.7464	11.4408	6.00467	3.22556	7.31425	9.93244	7.55346	6.90761	4.87301	8.78957	7.20638	8.47586	4.4619	7.55023	7.97308	8.97069	10.3853	5.34829	6.2648	11.4364	10.9651	7.17599	220	pliG	gene1195	-1.49267	-1.48775	0.996705	-0.191707	13.2135
gene3860	rhlB	Chromosome:3962387-3963653	64.4175	66.0108	51.223	29.4165	65.0585	61.8449	50.7232	32.0822	73.4782	55.6407	51.8564	35.0641	65.1876	37.4134	49.2661	54.8419	65.9953	35.136	35.0892	51.9376	61.0195	33.1329	36.2394	54.4285	3096	rhlB	gene3860	1.67382	9.02657	5.3928	0.223783	13.2135
gene3559	rsmJ	Chromosome:3640402-3641155	23.8443	21.3402	16.1988	13.8573	20.2856	24.555	17.2728	16.4516	24.7823	23.3643	20.7069	15.3274	23.3999	15.6036	21.5714	17.5549	18.7475	14.85	14.9877	18.7815	20.5936	12.9285	14.5584	18.1231	2773	rsmJ	gene3559	1.6732	2.25999	1.3507	0.2015	13.2135
gene271	insX	Chromosome:279337-279586	19.5081	15.4346	21.8778	27.8741	13.9647	14.3028	9.07216	21.5593	14.4924	14.235	16.6215	38.3086	9.65662	20.7563	21.307	14.3074	12.1912	17.9991	19.0743	20.675	14.2459	20.8047	16.4565	4.07947	1855	insX	gene271	-1.49108	-3.89158	2.60991	0.0502902	13.2135
gene1839	yeaQ	Chromosome:1877030-1877279	54.189	35.2792	49.7223	177.001	51.2039	46.2091	41.9587	177.094	47.503	42.7051	36.0133	144.906	108.856	950.344	1214.5	406.331	63.7691	841.158	1378.8	850.109	47.4863	898.501	1826.67	1480.85	916	yeaQ	gene1839	1.67248	274.656	164.221	8.90896	13.2135
gene4240	frdD	Chromosome:4377029-4377389	173.673	207.34	219.117	114.254	226.889	281.194	270.062	123.387	151.122	206.482	217.853	125.422	226.647	40.422	33.8729	32.9049	192.369	64.5409	29.3127	22.5567	231.193	48.7158	29.4123	25.7253	3496	frdD	gene4240	-1.48989	-40.4767	27.1676	3.19248	13.2135
gene2416	yfdQ	Chromosome:2472053-2472878	0.506726	0.824746	0.743933	1.17294	0.870567	0.308647	0.848345	0.432006	0.527023	0.780317	1.12255	0.623004	0.738817	0.970472	0.569267	0.66895	0.438464	0.953763	0.764423	0.454904	0.888096	0.972731	0.699482	0	1540	yfdQ	gene2416	-1.48978	-0.182013	0.122174	-2.08145	13.2135
gene3055	hybE	Chromosome:3137998-3143162	38.5332	15.9487	15.8043	10.5068	45.3353	17.9336	17.0982	12.5506	40.6836	18.5025	17.6858	10.8597	67.6118	16.0102	6.20186	9.91148	83.1168	14.6693	10.5488	9.41628	90.4644	12.4519	9.75423	9.97432	2224	hybE	gene3055	-1.48964	-12.6199	8.4718	2.38325	13.2135
gene3017	rdgB	Chromosome:3094702-3096425	48.8954	37.263	32.2791	17.639	44.081	41.446	30.2244	14.4454	47.2334	42.8294	32.861	18.352	50.7164	24.9451	36.7107	45.3758	46.4975	27.336	38.3412	39.1143	56.0339	20.1353	29.4037	33.408	2183	rdgB	gene3017	1.6706	7.38281	4.41926	0.250462	13.2135
gene3086	ygiZ	Chromosome:3169900-3170233	0.4825	0.490822	0	0	0.414472	0.489817	0.504866	1.37117	1.07534	0.218532	0.822213	0.741522	1.56332	0.990078	0	0.636967	0.417501	0.534214	1.21313	0.541443	0	1.15778	1.99812	3.63236	2258	ygiZ	gene3086	1.67031	0.282333	0.16903	16.4267	13.2135
gene1780	chbB	Chromosome:1819322-1819643	15.0601	17.7388	17.4553	7.47492	19.9726	20.3847	17.1406	16.5186	12.5621	14.8387	10.3555	13.8058	21.4016	10.8432	17.8093	4.88317	11.431	10.2386	5.97868	5.9298	17.3649	14.5818	6.56493	5.96716	851	chbB	gene1780	-1.48865	-2.27219	1.52634	2.82274	13.2135
gene3844	hdfR	Chromosome:3945150-3945990	10.0934	9.96553	15.7989	23.4146	8.75536	10.9497	14.4959	23.6218	15.2908	11.1598	13.4058	24.7887	7.69486	20.4407	13.6181	6.66236	9.33308	21.0357	14.9279	12.1038	6.50363	19.7081	18.0308	14.8991	3078	hdfR	gene3844	-1.48846	-3.62963	2.43851	0.126669	13.2135
gene4123	plsB	Chromosome:4252065-4254489	30.8445	36.7116	26.5332	17.4264	30.6357	40.6081	29.3969	18.127	29.0219	32.8449	29.0342	17.9939	33.5268	14.4657	34.078	40.2699	33.3617	14.9722	23.3793	42.1204	34.6561	12.4148	21.9149	40.6571	3368	plsB	gene4123	1.66626	7.93642	4.76302	-0.749848	13.2135
gene3195	agaS	Chromosome:3279997-3281152	1.19122	1.14444	2.55039	1.70207	1.4212	1.41083	1.73116	1.1284	1.2291	1.10902	1.40966	1.93241	1.07211	1.53903	1.48693	1.22311	1.08801	1.17235	1.24792	0.519843	1.30484	2.22318	1.18758	0.747311	2376	agaS	gene3195	-1.48448	-0.290907	0.195966	-0.821586	13.2135
gene3035	pppA	Chromosome:3111564-3112374	2.54442	2.42984	3.43056	2.67105	2.05186	1.68686	1.73869	1.7708	1.77451	1.74038	1.50428	2.39409	3.28079	1.49174	0.583357	1.91942	1.97699	1.78226	1.17502	1.51503	2.84399	2.24282	2.72382	1.95459	2202	pppA	gene3035	-1.48303	-0.37949	0.255889	-4.14703	13.2135
gene4288	ulaF	Chromosome:4420868-4422409	4.82111	3.44624	5.02152	2.68099	3.13402	3.83601	4.22655	2.59202	5.03357	4.01304	4.44081	4.20525	3.0608	3.11936	3.29359	1.89216	4.28439	3.89518	2.62086	2.04706	4.56733	3.90827	2.87785	1.47139	3548	ulaF	gene4288	-1.48244	-0.44995	0.303519	2.65876	13.2135
gene1564	marA	Chromosome:1617597-1617981	7.50921	11.3693	5.12762	11.2286	6.6005	12.0551	10.5982	15.8807	6.22722	8.54217	9.22517	11.8088	14.7113	189.921	169.701	93.5991	8.1598	214.425	231.829	147.367	6.12128	234.243	343.754	287.914	619	marA	gene1564	1.66158	51.921	31.2481	32.9659	13.2135
gene3680	yibL	Chromosome:3774687-3775050	68.6628	61.8187	59.3822	29.4327	63.7278	54.882	48.31	38.6889	71.5303	52.0097	49.7612	39.4196	64.5676	47.7746	46.5483	64.5972	78.193	41.7247	45.6393	56.2383	54.0317	38.8227	55.5617	47.5319	2904	yibL	gene3680	1.66105	7.81829	4.70685	0.219202	13.2135
gene1362	uspE	Chromosome:1395695-1396646	78.2694	56.9934	89.8302	102.06	79.5376	75.4365	86.4817	119.234	67.9726	62.7713	80.2555	110.706	68.1079	94.2781	81.1619	48.2709	68.5274	110.631	96.488	65.8023	68.5696	104.014	112.462	102.75	400	uspE	gene1362	-1.47953	-12.1328	8.20044	0.0422172	13.2135
rna87	ryfD	Chromosome:2729621-2732317	815.256	2047.5	1317.15	3742.11	1300.1	2645.22	1257.12	4145.86	1246.07	1632.45	1409.19	3572.9	1169.07	2518.67	1862.43	1215.29	1127.34	2491.96	2363.6	1733.4	1196.39	2658.25	3004.59	2084.96	4489	ryfD	rna87	-1.47952	-592.411	400.407	0.190571	13.2135
gene589	ybdG	Chromosome:602638-603886	18.085	11.0382	7.19087	8.99262	15.846	11.5052	10.2817	9.16531	19.6603	9.99305	7.70454	9.44986	16.5046	11.133	15.7458	14.4045	16.9528	10.7125	13.0348	15.3561	17.3008	7.16032	13.564	14.2956	3930	ybdG	gene589	1.65833	2.61809	1.57875	0.0793252	13.2135
gene2210	lysP	Chromosome:2245084-2246554	14.9386	14.4124	10.7651	7.09609	13.4943	13.6259	9.88323	8.12323	16.9514	10.9876	10.5468	6.3412	14.4964	7.9567	14.3809	13.913	15.3136	8.69643	10.7491	13.5001	16.7175	6.2626	9.8817	11.6017	1314	lysP	gene2210	1.65825	2.29533	1.38419	0.131675	13.2135
gene1177	bluR	Chromosome:1212550-1213282	11.8003	14.5502	13.3432	17.4741	13.7203	16.4564	11.9732	21.8481	16.5588	13.0645	14.1166	17.7688	13.3239	15.8981	14.0602	9.91334	12.4797	16.2324	12.5869	12.1719	12.5342	18.591	15.4665	13.9086	200	bluR	gene1177	-1.47697	-1.86788	1.26467	-0.387155	13.2135
gene3519	livH	Chromosome:3591461-3594426	1.95858	1.68244	0.638981	1.23135	1.42073	0.353472	0.91083	0.618434	2.06936	1.45874	1.48336	1.33778	0.987137	1.25034	1.22239	1.37898	1.35578	1.49385	1.42259	1.46523	1.81167	1.14881	1.2016	1.31063	2729	livH	gene3519	1.65639	0.239971	0.144876	0.00630259	13.2135
gene497	ybbM	Chromosome:515142-516586	6.17334	4.66818	4.61179	4.77728	6.0069	5.76782	5.60205	4.65756	6.89952	4.30537	3.72382	4.03005	6.01827	7.09981	4.60305	3.75029	6.33442	6.29062	3.15921	2.20699	6.10392	4.71926	5.12807	2.87894	3828	ybbM	gene497	-1.47349	-0.54774	0.37173	1.93109	13.2135
gene4387	sgcR	Chromosome:4524128-4524911	2.98916	2.65371	4.98685	5.17187	3.54812	2.75862	3.41206	6.4868	2.98776	3.19999	4.81589	4.51031	3.69791	5.12999	3.0528	3.73086	3.6681	4.33248	6.28568	2.92741	4.04819	5.86851	7.50221	2.04573	3658	sgcR	gene4387	-1.47341	-1.03851	0.704834	-0.269863	13.2135
gene2187	dld	Chromosome:2220206-2221922	28.4711	22.7802	24.4438	23.5522	25.2436	24.5928	25.392	24.8998	25.975	23.8295	25.145	21.8777	22.3202	23.3461	19.4061	13.6826	21.8984	22.6511	18.9948	15.601	23.4813	22.6228	24.5346	20.3683	1287	dld	gene2187	-1.47268	-1.18423	0.804128	2.46191	13.2135
[truncated: 3,141 more rows]

## Sheet: q<0.05&fd>2
gid	gname	pos	RBB009_0mM_0min_rep1	RBB015_0mM_30min_rep1	RBB021_0mM_60min_rep1	RBB027_0mM_90min_rep1	RBB010_0mM_0min_rep2	RBB016_0mM_30min_rep2	RBB022_0mM_60min_rep2	RBB028_0mM_90min_rep2	RBB011_0mM_0min_rep3	RBB017_0mM_30min_rep3	RBB023_0mM_60min_rep3	RBB029_0mM_90min_rep3	RBB012_5mM_0min_rep1	RBB018_5mM_30min_rep1	RBB024_5mM_60min_rep1	RBB030_5mM_90min_rep1	RBB013_5mM_0min_rep2	RBB019_5mM_30min_rep2	RBB025_5mM_60min_rep2	RBB031_5mM_90min_rep2	RBB014_5mM_0min_rep3	RBB020_5mM_30min_rep3	RBB026_5mM_60min_rep3	RBB032_5mM_90min_rep3	Row	Gene ID	Gene Name	Score(d)	Numerator(r)	Denominator(s+s0)	Fold Change	q-value(%)	UID	NAME	RBB009_0mM_0min_rep1	RBB015_0mM_30min_rep1	RBB021_0mM_60min_rep1	RBB027_0mM_90min_rep1	RBB010_0mM_0min_rep2	RBB016_0mM_30min_rep2	RBB022_0mM_60min_rep2	RBB028_0mM_90min_rep2	RBB011_0mM_0min_rep3	RBB017_0mM_30min_rep3	RBB023_0mM_60min_rep3	RBB029_0mM_90min_rep3	RBB012_5mM_0min_rep1
[truncated: 218 more rows]
[truncated: 26 more columns]

[truncated: 3 more sheets: cluster, GO analysis, KEGG pathway]
